# Supplementary material for: Transcriptomic and Proteomic Analyses of the Liver and Ileum Identify Key Genes and Pathways Associated with Low and High Groups of Social Genetic Effect of Residual Feed Intake
Source: Animals (Basel). 2025 May 7;15(9):1345. doi: 10.3390/ani15091345 (PMC12070873; doi:10.3390/ani15091345)
Supplement: Supplementary file 1 [file animals-15-01345-s001.zip]

Archive with 5 entries (5 files):
- Supplementary File S1. Animal information and basic data of HS and LS groups.xlsx
- Supplementary File S2. Transcriptome sequencing data summary and validation.pdf
- Supplementary File S3. All differential expression mRNA and protein in the ileum and liver.xlsx
- Supplementary File S4. Enrichment analysis of genes and proteins.xlsx
- Supplementary File S5. Cluster dendrogram of modules and module gene counts.pdf
