# Supplementary material for: Transcriptomic and Proteomic Analyses of the Liver and Ileum Identify Key Genes and Pathways Associated with Low and High Groups of Social Genetic Effect of Residual Feed Intake
Source: Animals (Basel). 2025 May 7;15(9):1345. doi: 10.3390/ani15091345 (PMC12070873; doi:10.3390/ani15091345)
Supplement: Supplementary file 1 [file animals-15-01345-s001.zip › Supplementary File S1. Animal information and basic data of HS and LS groups.xlsx]

## Sheet: Sheet2
Group	Pig Number	Sire	Dam	Breed	Sex	Pen Number	Date of birth	Start date	End date	Initial body weight	Final body weight	Recording period	Age in days	Total food intake (g)	Backfat thickness	ADG（g）	ADFI(g)	FCR	RFI(g)	DGE	SGE
LS	19495	DDHYP0017000558	DDJYZC118003008	Duroc	female	15	2022-05-05	2022-08-13	2022-10-31	34.5	116.8	79	179	202346	12.5	1041.77	2561.34	2.45864	328.297	183.093±102.36	-17.9±15.57
	20307	DDHYP0017000558	DDJYZC118022104	Duroc	female	6	2022-05-05	2022-08-13	2022-10-31	33.6	110.3	79	179	202458	14.5	970.886	2562.76	2.63961	337.171	172.017±96.87	-16.8±12.68
	19451	DDHYP0017000558	DDJYZC118006508	Duroc	female	7	2022-05-05	2022-08-13	2022-10-31	38.1	115.7	79	179	197179	10.6	982.278	2495.94	2.54097	338.255	147.853±93.56	-14.4±13.49
	19461	DDHYP0017000558	DDJYZC118006508	Duroc	female	15	2022-05-05	2022-08-13	2022-10-31	34.5	114.2	79	179	201103	12.8	1008.86	2545.61	2.52325	338.54	144.322±101.28	-14.1±14.67
HS	22092	DDJYZC118027407	DDJYZC119012406	Duroc	female	1	2022-05-20	2022-08-13	2022-11-10	29.35	119.3	89	174	180535	10	1010.67	2028.48	2.00706	-260.887	-86.4±88.96	8.89±11.45
	22093	DDJYZC118027407	DDJYZC119012406	Duroc	female	1	2022-05-20	2022-08-13	2022-11-10	27.15	123.5	89	174	178614	6.68	1082.58	2006.9	1.8538	-248.296	-88.8±90..87	9.12±12.37
	22302	DDJYZC119005403	DDJYZC118022306	Duroc	female	1	2022-05-26	2022-08-13	2022-11-16	33.7	114.7	95	174	162400	10.6	852.632	1709.47	2.00494	-245.171	-95.9±89.31	9.83±12.86
	19502	DDJYZC119011503	DDJYZC118002702	Duroc	female	7	2022-05-26	2022-08-13	2022-11-16	28.8	118.1	95	174	159697	9.74	940	1681.02	1.78832	-240.594	-124.589±92.35	12.7±13.78
Note:±denote standard error prediction
