# Supplementary material for: Transcriptomic and Proteomic Analyses of the Liver and Ileum Identify Key Genes and Pathways Associated with Low and High Groups of Social Genetic Effect of Residual Feed Intake
Source: Animals (Basel). 2025 May 7;15(9):1345. doi: 10.3390/ani15091345 (PMC12070873; doi:10.3390/ani15091345)
Supplement: Supplementary file 1 [file animals-15-01345-s001.zip › Supplementary File S3. All differential expression mRNA and protein in the ileum and liver.xlsx]

## Sheet: mRNA in liver
All differential expression mRNA in liver
gene_symbol	logFC	pvalue	FDR
ABCA4	-1.62437	1.74e-05	0.00200186
ABCD3	1.46487	4.49e-06	0.000775343
ABHD15	-1.32682	0.000178661	0.0113307
ATP5MC1	2.04765	5.69e-24	1.66e-19
ABT1	1.06643	0.000328894	0.0173864
ACSL1	1.21078	8.99e-05	0.00693324
AFMID	-1.39928	7.37e-05	0.00597049
AGXT	1.63774	2.78e-07	8.71e-05
ANXA5	1.76737	2.29e-13	1.67e-09
APEX1	1.19975	0.000164833	0.0107259
GALP	-2.58242	0.00142419	0.0471796
ARCN1	1.05362	8.54e-08	3.51e-05
ARF4	2.60384	5.99e-15	8.73e-11
UBE2D3	1.85737	0.000203281	0.0122947
ARPC3	1.06731	0.000629847	0.0266306
ARPC5L	1.31908	0.000620311	0.0265842
ASCL1	-1.83167	5.56e-06	0.000902607
ASIC1	-3.25657	0.000374661	0.0188637
ASPRV1	-1.38449	9.59e-05	0.00722325
COLCA1	-2.37311	0.000629068	0.0266306
ATOX1	1.02425	7.75e-05	0.00622201
ATP5F1A	1.22342	5.63e-07	0.000152092
ATP5F1D	1.27034	5.39e-08	2.57e-05
COX7A2	1.6316	1.86e-10	3.51e-07
CYCS	1.57748	1.22e-11	3.56e-08
ATP5MC3	1.09049	1.77e-05	0.00201823
ATP5MD	1.41559	9.1e-07	0.000220979
ATP5ME	1.2415	2.14e-06	0.000427853
ATP5MF	1.1665	1.77e-05	0.00202088
ATP5MG	1.31181	4.98e-08	2.46e-05
COX6C	1.45562	2.44e-09	2.85e-06
ATP5PF	1.11232	2.77e-06	0.000525169
ATP5PO	1.13834	2.3e-07	7.61e-05
ATP6V1E1	1.03103	5.54e-08	2.57e-05
BAIAP2L2	-1.47029	2.94e-09	3.3e-06
C1H15orf62	-1.02854	0.000330059	0.0173994
C1H9orf16	1.27104	0.000990079	0.0364429
C1QBP	1.17352	1.34e-07	5.14e-05
C2H11orf86	2.80472	1.41e-07	5.33e-05
C4BPA	1.35204	8.01e-06	0.00116742
C8H4orf17	-1.66568	7.73e-07	0.000195964
C9H11orf54	1.30772	2.09e-09	2.65e-06
CA14	-1.56427	6.83e-06	0.00105321
CA3	-3.84553	6e-05	0.0051784
CAD	1.0133	2.55e-05	0.00264529
CAPN11	-1.13253	0.000492433	0.0228758
CAPNS1	1.06387	2.26e-05	0.00245552
CARNS1	1.05123	0.000351669	0.0182247
CBLN3	-2.05887	0.000197197	0.0120265
CCL19	1.17952	0.00145202	0.0478837
CCL2	1.9454	1.64e-05	0.00196655
CCT6A	1.07406	6.43e-07	0.000168844
CEMIP	1.48982	3.64e-05	0.00352215
CENPN	1.71122	0.000107186	0.00781168
ATOH7	-1.89514	6.36e-05	0.00544093
CHCHD2	1.28711	1.44e-05	0.00179707
CIDEC	1.04902	0.000759059	0.0303375
CKB	1.18229	0.000148344	0.00996435
CLDN14	-1.58396	0.00056196	0.024973
CLDN15	-1.36147	4.86e-05	0.00442899
CLTA	1.02483	1.34e-06	0.000296726
CMPK1	1.39238	6.25e-11	1.4e-07
CNIH3	-1.19374	0.000817503	0.0318182
COL5A3	1.25602	5.54e-07	0.000150824
TAS1R1	-1.56308	0.00036597	0.0186191
COPB2	1.07579	4.49e-06	0.000775343
COPE	1.03038	4.67e-05	0.00429385
CORO6	-1.02562	3.91e-05	0.00374534
COX5A	1.0158	1.06e-06	0.000247576
NNMT	1.42265	5.82e-05	0.00505227
COX6A1	1.08203	6.64e-07	0.000171319
COX6B	1.49859	4.27e-09	4.3e-06
COX5B	1.41446	1.52e-07	5.68e-05
LDHB	1.35351	2.56e-05	0.00264566
MIF	1.35343	2.61e-07	8.36e-05
CPXM2	-1.36535	5.91e-09	5.75e-06
CROCC2	1.41836	0.000370716	0.0187298
CTPS1	1.55297	0.000359037	0.0183948
CXXC4	-1.54189	0.000701164	0.0286681
NDUFA4	1.35342	2.3e-07	7.61e-05
CYP1A1	-2.43146	0.00104207	0.0377373
CYP4V2	-1.53789	3.35e-05	0.00328003
CYSTM1	1.05668	2.45e-05	0.00257143
DBI	1.50255	6.51e-09	6.12e-06
DBP	-1.24255	0.000238249	0.0139466
DEFB1	1.61121	2.76e-05	0.00283015
DHRS4	1.25934	9.35e-05	0.0071009
DOCK5	1.10155	2.28e-06	0.000448995
DPH3	1.06762	8.6e-05	0.00670204
EBP	1.65873	6.32e-07	0.000167408
ECE2	1.79826	2.01e-09	2.65e-06
ECHDC3	-1.0848	0.00145498	0.0479273
EFEMP1	1.02391	0.000662121	0.0275745
EIF1B	1.03412	0.000390075	0.0192411
EIF3J	1.24405	1.09e-06	0.00025152
EIF3M	1.16536	1.41e-05	0.00177422
EIF5A	1.49244	9.43e-12	3.05e-08
ENTPD5	1.52627	3.51e-08	1.93e-05
EPPK1	-1.0415	4.08e-05	0.00386148
ERRFI1	-1.05469	2.28e-05	0.00246058
EXOSC3	1.46997	0.000107777	0.00783522
EXTL1	-1.97974	5.7e-06	0.000902782
FAM169B	-1.5365	0.000270719	0.0151769
FAM98A	1.28773	2e-07	6.88e-05
FARSA	1.11043	0.000104008	0.00759908
FBXL21P	-1.62945	0.000501639	0.0230296
FGA	1.17358	0.000565636	0.0250599
FGB	1.06047	0.000302817	0.0164633
FGG	1.34378	0.000152732	0.0101886
FITM2	1.06707	0.000695377	0.0285114
FKBP1A	1.14615	1.35e-10	2.82e-07
FNDC5	-1.67685	2.29e-08	1.42e-05
FOSB	1.01757	0.00122708	0.0427383
FSCN2	-1.02639	1.04e-05	0.00143995
NTRK2	-1.43973	5.35e-07	0.000147176
G0S2	1.43582	0.000497835	0.0229689
GABARAP	1.05066	7.66e-08	3.28e-05
GABRQ	-1.63174	8.47e-05	0.00662064
SLC25A48	-1.43748	0.0011951	0.0419755
GAPDH	1.19799	2.68e-06	0.000514508
GAREM2	1.27571	0.000609632	0.0262309
GASK1A	-1.43743	0.000452151	0.0213632
GHITM	1.53806	8.47e-07	0.000211125
GJB3	-1.77375	0.000493581	0.0228758
GK	1.05397	0.000225426	0.013357
GLRX	1.29422	2.1e-12	1.02e-08
GNG5	1.1529	3.76e-06	0.000676358
GON7	1.24948	0.000233607	0.0137578
GPR137C	-1.6191	0.00121456	0.0424543
GRB7	-1.02388	1.06e-06	0.000247576
GRHL1	1.66356	0.000629466	0.0266306
RTCB	1.34461	1.87e-08	1.21e-05
HADHB	1.08673	0.000306165	0.0164978
HBB	3.33486	0.000155718	0.0102937
HBM	3.79058	0.000357513	0.0183566
HGFAC	-1.08783	0.000780686	0.0307248
HIGD1A	1.99426	1.3e-08	9.07e-06
SLIRP	1.33341	0.00139341	0.0465301
HSF5	-1.03488	0.000589596	0.0257304
HSP90B1	1.00662	0.000127255	0.00887749
HSPA13	1.04957	8.73e-06	0.00124789
HSPA9	1.05856	2.55e-07	8.25e-05
HSPD1	1.14052	2.86e-07	8.87e-05
HSPE1	1.85664	2.44e-12	1.02e-08
HYAL4	-1.35923	2.3e-05	0.00247397
ID3	1.03837	1.07e-05	0.0014529
IMPDH1	1.27818	3.78e-05	0.00363823
KCNH7	-3.05428	0.000245473	0.0142267
KCNJ16	-1.31309	0.000382649	0.0190953
KCNK5	-1.32192	0.000618198	0.0265415
LAMTOR2	1.05716	1.37e-05	0.00173827
LDHA	1.28379	1.17e-08	8.62e-06
PGK1	1.32447	4.83e-10	7.41e-07
LGALS3	1.15618	0.000872318	0.0333724
LIPA	1.20948	0.000103512	0.00759908
LITAF	1.13924	0.000290904	0.0159407
LOC100127131	1.27129	4.77e-08	2.44e-05
LOC100152206	1.32618	0.0002626	0.0148647
LOC100154757	-3.06602	0.000151836	0.0101755
LOC100157002	1.3103	4.17e-09	4.3e-06
LOC100158115	2.06566	0.000281156	0.0155232
LOC100511828	-4.40619	0.00112895	0.0400618
LOC100515772	-1.08473	2.55e-05	0.00264529
LOC100516480	1.25611	1.72e-07	6.16e-05
LOC100517779	2.48776	4.87e-08	2.45e-05
LOC100518097	-1.63493	0.000212043	0.0126476
LOC100520903	-1.06895	0.000287327	0.015834
LOC110261360	-1.40973	1.14e-05	0.00153196
LOC100524873	1.20446	1.18e-08	8.62e-06
LOC100621287	1.10696	7.25e-06	0.00110084
LOC100624541	1.3261	0.000973584	0.0362477
LOC100736818	-1.32371	0.000881332	0.0335851
LOC100737768	2.64313	0.00068061	0.0281684
LOC100738479	-1.34387	1.84e-07	6.47e-05
LOC100739719	21.562	1.93e-10	3.51e-07
LOC102164346	-2.36545	0.000125451	0.00880779
LOC102164585	-1.28615	0.000131121	0.00903648
LOC106510029	1.89243	1.12e-05	0.00151809
LOC110255939	-1.16652	1.59e-06	0.000337796
LOC110257341	-1.46282	0.000833587	0.0323578
MCOLN2	-1.39978	8.23e-07	0.000206745
LOC110257542	-1.28793	2.06e-05	0.00227876
LOC110259328	-1.07512	5.2e-05	0.00469465
LOC110259967	-2.7136	5.55e-05	0.00487286
LOC110260333	1.8632	5.64e-06	0.000902782
FUT1	-1.25188	0.000491792	0.0228758
LOC110261659	1.14658	0.000121019	0.00858383
LOC110261743	-22.7856	1.66e-11	4.4e-08
LOC110261964	-3.17039	0.000897089	0.0339636
LOC733637	1.18814	2.61e-08	1.58e-05
LPIN1	-1.31581	1.28e-05	0.00166046
LRRC59	1.09417	0.000188706	0.0118051
MACROD1	-1.37028	0.00015368	0.0102285
MCEE	1.12114	0.000630322	0.0266306
MCM6	1.00948	0.000802238	0.0313926
VWCE	-1.20462	5.28e-06	0.000879495
MDH1	1.54143	9.18e-12	3.05e-08
MGST2	1.30959	0.000446361	0.0212968
MICOS10	1.38103	1.86e-08	1.21e-05
PSMB6	1.31378	4.36e-07	0.000126976
MISP	1.36701	5.06e-05	0.00459677
MOCS1	-1.06711	7.88e-05	0.00631277
MORF4L2	1.00726	1.28e-05	0.00166356
MPC2	1.33795	1.62e-08	1.1e-05
MRPL20	1.15526	3.98e-05	0.00380314
MRPL48	1.36394	6.92e-05	0.00571818
MRPL52	1.08741	5.72e-05	0.0049916
MRPL55	1.07927	2.01e-05	0.00224947
MRPS15	1.00272	4.71e-06	0.000793288
MRPS23	1.30078	7.84e-06	0.00115641
MT1D	1.19838	2.72e-06	0.000517723
MTARC1	-1.10967	0.000773654	0.0306018
MYCBP	1.11858	0.000125687	0.00880779
MYCN	-1.66302	1.67e-05	0.00196797
NAA38	1.20234	7.2e-05	0.00587233
NDUFA3	1.01538	0.000348448	0.0181069
ATP5PD	1.298	7.48e-09	6.82e-06
NDUFA6	1.00984	0.00149538	0.0488167
NDUFA8	1.14976	3.94e-08	2.1e-05
NDUFA9	1.12939	5.75e-06	0.000905984
NDUFAB1	1.09598	0.00039356	0.0193475
NDUFB1	1.47541	7.92e-05	0.00632879
NDUFB2	1.47156	8.32e-08	3.46e-05
NDUFB4	1.25602	9.99e-09	7.87e-06
NDUFB9	1.17186	4.85e-06	0.000813184
NDUFS5	1.00117	7.66e-06	0.00114555
NEDD8	1.12935	0.000627838	0.0266306
NELL2	1.13281	0.00122418	0.042688
NHP2	1.64608	1.73e-07	6.16e-05
NME1	1.85491	6.56e-10	9.11e-07
LOC100524239	1.13045	3.17e-05	0.00314343
NPM1	1.08351	4.13e-09	4.3e-06
NQO1	1.27872	0.000748887	0.0301125
NRL	-1.70183	0.000927315	0.0348814
LOC110257391	1.2181	1.11e-06	0.000252977
NUCB2	1.31205	1.66e-05	0.00196797
NUDT19	1.06436	0.00101198	0.0369689
NUDT22	1.31909	2.69e-05	0.00276859
NUGGC	-1.10916	0.000851743	0.0328439
NWD1	-4.65429	0.000975087	0.0362573
OLR1	1.85202	6.47e-05	0.00549983
ORAI3	-1.56642	0.000991649	0.0364547
PCNA	1.104	2.36e-05	0.00251682
PDHB	1.09334	0.000268958	0.0151364
PFDN6	1.11163	4.16e-06	0.000740153
PFN1	1.02301	8.22e-08	3.46e-05
PGAM1	1.03261	5.56e-06	0.000902607
ARL1	1.26723	3.71e-07	0.000110253
PHOX2A	-1.43342	5.57e-06	0.000902607
PI16	1.57464	0.000468861	0.0220811
PLAAT3	1.19765	0.000407509	0.0198657
PLCE1	1.51705	0.000842688	0.0325979
COX7C	1.24479	2.34e-09	2.84e-06
PLIN2	1.80259	1.01e-07	4.09e-05
PNPLA3	2.56551	1.7e-05	0.00197679
POGLUT2	1.16799	9.81e-07	0.000234441
POLE	1.44212	1.65e-05	0.00196797
POLE4	1.08646	0.000987399	0.0364429
POP1	1.24465	1.24e-06	0.000276538
PPA1	1.40197	0.0012099	0.0423421
PPIA	1.47628	3.43e-13	2e-09
PPIF	1.29349	1.73e-07	6.16e-05
PRC1	1.01549	0.00024909	0.0143507
PRDX1	1.3461	1.15e-05	0.00153196
PRR13	1.17543	2.93e-08	1.74e-05
PSENEN	1.27003	0.000138463	0.00943102
PSMA1	1.15707	1.16e-05	0.00153259
PSMA3	1.1336	0.00073622	0.0296441
PSMA4	1.26593	8.08e-05	0.00640345
PSMA5	1.06586	1.74e-06	0.000360702
PSMA7	1.01974	6.82e-05	0.00566983
PSMB1	1.08061	3.25e-06	0.000600385
PSMB3	1.23662	6.59e-07	0.000171319
CFL1	1.23162	2.15e-08	1.36e-05
PSMD10	1.16144	4.62e-06	0.00078716
PTGES	1.72684	0.00126218	0.043646
PTRH2	1.57729	5.11e-08	2.48e-05
RAB15	-1.30306	0.000386209	0.0192083
RAB30	1.14493	0.000353216	0.0182247
PLEKHG6	1.34237	9.45e-06	0.00133036
RBX1	1.00836	7.31e-06	0.00110369
RDH11	1.32017	0.00150579	0.0491015
ROMO1	1.25583	0.000119271	0.008522
RPL36A	1.06844	1.02e-06	0.000240608
RPS27L	1.26869	0.000117543	0.00846076
HMOX1	1.1498	1.05e-05	0.0014403
RTL4	-1.59978	5.53e-08	2.57e-05
S100A11	1.06312	0.000213794	0.0127194
SAP18	1.18408	1.31e-08	9.07e-06
SC5D	1.15884	0.00103182	0.0375728
SCNN1D	-1.21025	9.82e-09	7.87e-06
SEC13	1.18402	3.28e-07	9.97e-05
SEC61B	1.04434	0.000119172	0.008522
SEC61G	1.58288	7.05e-08	3.18e-05
SELENOI	1.12652	0.000442367	0.0212373
SELENOS	1.13305	8.7e-09	7.46e-06
SERP1	1.08553	2.44e-05	0.00257143
SGSM1	-1.29891	6.02e-05	0.00517976
SLC16A1	1.07078	0.000145537	0.0097984
SLC25A47	1.53002	7.17e-08	3.18e-05
ATP5F1E	1.14655	5.97e-05	0.00516125
SLC25A5	1.48024	9.71e-09	7.87e-06
SLC26A8	-1.37439	0.000176776	0.0113261
SLC35G6	-1.20291	0.000519833	0.0234585
SLC43A1	-1.85713	2.54e-05	0.00264529
SLC5A9	-1.92736	3.03e-07	9.3e-05
ABHD5	1.13295	1.87e-05	0.00211669
SMIM5	-2.01477	1.06e-13	1.03e-09
SNRPC	1.00773	2.45e-06	0.000472941
SNRPD1	1.17903	0.000754266	0.0302508
SNRPF	1.16472	0.000324959	0.0172869
SOAT1	1.32601	2.45e-06	0.000472941
SOD1	1.00063	0.00019511	0.0119744
SOD2	1.25654	5.18e-10	7.55e-07
SPATA22	2.43926	7.19e-08	3.18e-05
SPATA31D1	-1.50618	4.54e-08	2.36e-05
SPTY2D1	1.67749	4.66e-10	7.41e-07
SRGN	1.0422	2.77e-05	0.00283271
SRP19	1.14225	5.01e-07	0.000140306
SRP54	1.03193	0.000277488	0.0153789
SUB1	2.2112	2.45e-06	0.000472941
SUCO	1.25074	3.17e-08	1.85e-05
RAN	1.46423	1.03e-08	7.93e-06
TCN1	5.54212	3.55e-06	0.000647876
TEF	-1.06846	1.6e-05	0.00193114
TERT	-1.15875	0.000518806	0.0234484
TEX33	-1.61011	0.000507139	0.023209
TIMM8A	1.46606	2.11e-06	0.000423578
TIMM9	1.21769	0.000210553	0.0126476
TIMP1	1.05342	0.000947166	0.0354907
TMC1	-1.16922	5.52e-05	0.00485865
TMED10	1.14962	2.28e-05	0.00246058
TMEM176A	1.21831	0.000497772	0.0229689
TMEM176B	1.30464	6.17e-06	0.00096227
TMEM258	1.26248	2.5e-07	8.19e-05
TMEM263	1.1864	1.11e-06	0.000252977
TMEM266	-1.58039	0.00146554	0.0481121
TOR3A	1.56217	0.000157971	0.0104189
TPI1	1.04395	9.02e-07	0.000220948
TPPP2	-2.0787	0.000389003	0.0192207
TRPM3	-1.17938	0.00131428	0.0446028
TRPV5	-1.73501	1.31e-05	0.00168973
TSFM	1.51613	1.44e-06	0.000310746
TSPAN13	1.29686	1.34e-05	0.00170973
TXN	1.24393	1.45e-05	0.00180051
UBB	1.10529	1.61e-05	0.00193586
H2AFZ	1.12739	7.1e-07	0.000181453
UBL5	1.18417	1.67e-05	0.00196797
UFM1	1.09885	4.91e-07	0.000138868
UQCRQ	1.21494	3.51e-08	1.93e-05
UTP11	1.0569	3.21e-05	0.00316732
VDAC1	1.03816	7.73e-09	6.83e-06
VIM	1.06588	9.96e-05	0.00742798
VKORC1	1.18569	4.69e-06	0.000793288
VPS29	1.05773	4.25e-05	0.00398639
VTCN1	-1.50813	7.96e-06	0.00116617
APOA4	2.47225	1.16e-07	4.62e-05
XKRX	-2.16987	0.00142355	0.0471796
YWHAE	1.00161	6.16e-06	0.00096227
ZNF775	-1.00551	0.000179759	0.0113673

## Sheet: protein in liver
All differential expression protein in liver
Protein_ID	gene_symbol	log2FC	Pvalue	Qvalue
NP_001280245.1	TLR4	-0.921452	0.000594442	0.000594442
NP_001231041.1	HMGN2	-0.680914	2.87555e-11	2.87555e-11
XP_020936184.1	TBX22	-0.634789	2.29708e-06	2.29708e-06
NP_001038020.1	TMSB4X	-0.620392	2.61865e-08	2.61865e-08
XP_020922556.1	HROB	-0.616282	0.0015141	0.0015141
XP_020945467.1	S100A1	-0.596576	4.32643e-07	4.32643e-07
XP_003353610.1	FAM214B	-0.594773	9.03216e-05	9.03216e-05
XP_013838985.1	LIPM	-0.566009	2.8023e-10	2.8023e-10
NP_001020389.1	ATP5MC1	-0.550027	4.8181e-07	4.8181e-07
XP_003122092.2	LOC100515185	-0.545236	3.13527e-05	3.13527e-05
XP_005656761.1	DMTF1	-0.544818	2.69065e-06	2.69065e-06
NP_999043.1	CNN1	-0.540245	0.00272543	0.00272543
NP_001103644.1	CTCFL	-0.527413	2.77006e-07	2.77006e-07
XP_020919617.1	LOC100738575	-0.526855	3.39647e-08	3.39647e-08
XP_020957579.1	GPNMB	-0.506017	3.28402e-08	3.28402e-08
XP_020935542.1	LOC110257701	-0.471177	9.35289e-12	9.35289e-12
XP_020928261.1	MCEE	-0.469519	1.07948e-08	1.07948e-08
XP_020950036.1	MAP3K10	-0.459169	1.44141e-05	1.44141e-05
XP_020958114.1	DGKB	-0.44917	0.00144697	0.00144697
XP_013853463.2	LOC100515741	-0.443402	2.14421e-08	2.14421e-08
XP_001926615.2	DHX32	-0.442642	0.0142919	0.0142919
XP_003127982.1	SERBP1	-0.441886	0.00117566	0.00117566
NP_001231278.1	EIF1AY	-0.441157	1.35443e-08	1.35443e-08
XP_005666244.1	PKM	-0.43725	0.000132289	0.000132289
NP_001008688.1	CA3	-0.435287	3.61032e-05	3.61032e-05
XP_005670309.1	FILIP1L	-0.424142	0.000137797	0.000137797
XP_003480935.1	REEP5	-0.422994	6.00103e-05	6.00103e-05
XP_005668054.2	LAD1	-0.421395	3.92764e-06	3.92764e-06
XP_005665806.1	FLOT1	-0.420094	0.00196669	0.00196669
XP_020948025.1	LOC100520308	-0.410914	1.05405e-08	1.05405e-08
XP_020938637.1	TCN1	-0.410324	0.000139625	0.000139625
XP_013844725.1	PLD4	-0.401725	6.97654e-05	6.97654e-05
XP_013838788.1	STAU1	-0.400604	0.00247762	0.00247762
XP_020933726.1	SLC20A2	-0.400302	6.43455e-08	6.43455e-08
XP_020954233.1	ALDH1A3	-0.397062	2.86414e-07	2.86414e-07
XP_020942490.1	HAGH	-0.395435	1.36872e-07	1.36872e-07
XP_020939187.1	LSM4	-0.394329	7.05367e-08	7.05367e-08
XP_020948785.1	TAS2R8	-0.39019	0.0035971	0.0035971
NP_001230343.1	PPP1R8	-0.387844	1.80492e-06	1.80492e-06
XP_020930619.1	NCL	-0.387091	7.89728e-08	7.89728e-08
XP_013844756.2	GRIA2	-0.386419	7.76602e-08	7.76602e-08
XP_003123827.1	LYSMD3	-0.383873	0.00106761	0.00106761
NP_999149.1	SUMO2	-0.383751	3.76031e-06	3.76031e-06
XP_020945977.1	LOC100523668	-0.380883	0.000511354	0.000511354
NP_001254774.1	HNRNPK	-0.380687	0.00587206	0.00587206
XP_013850937.1	SLC12A9	-0.379649	4.73953e-05	4.73953e-05
XP_020930251.1	ATG16L1	-0.378476	1.1304e-09	1.1304e-09
XP_020949698.1	LOC100523672	-0.372844	0.000195353	0.000195353
NP_999213.1	ARG1	-0.369678	6.39143e-07	6.39143e-07
NP_998947.1	PGK2	-0.368278	8.51552e-06	8.51552e-06
NP_999052.1	APCS	-0.367674	1.61958e-07	1.61958e-07
NP_001094497.1	CYP39A1	-0.367511	3.49956e-06	3.49956e-06
NP_001123422.1	AIF1	-0.364332	2.27562e-06	2.27562e-06
XP_020926913.1	KALRN	-0.358997	0.00014663	0.00014663
NP_001136314.1	LGALS2	-0.356642	0.0216639	0.0216639
XP_020925344.1	TBC1D5	-0.356584	3.05556e-05	3.05556e-05
XP_005668373.2	HMGB1	-0.350908	2.14766e-07	2.14766e-07
XP_020951568.1	ZMYM4	-0.350675	0.0035023	0.0035023
XP_020933040.1	C17H20orf27	-0.349148	0.00234065	0.00234065
XP_013836259.1	C12H17orf80	-0.348224	0.000137844	0.000137844
NP_001231079.1	TAGLN	-0.347851	0.000441069	0.000441069
XP_005672635.1	UBLCP1	-0.347645	0.00166396	0.00166396
XP_020932748.1	SH3PXD2B	-0.343907	0.0208317	0.0208317
NP_001001647.1	NGB	-0.343	0.000885081	0.000885081
NP_001231279.1	CMBL	-0.342967	0.00762005	0.00762005
XP_005667590.1	NUCKS1	-0.33958	9.68071e-08	9.68071e-08
XP_020938267.1	MRPL23	-0.338725	0.00912904	0.00912904
XP_001926661.2	DMAC1	-0.338136	3.80873e-05	3.80873e-05
XP_020942512.1	LOC106508817	-0.336451	0.0166038	0.0166038
NP_001116608.1	LSM2	-0.335843	7.43691e-09	7.43691e-09
XP_003357724.1	CSRP1	-0.335403	0.00640437	0.00640437
XP_020932217.1	CMBL	-0.335235	3.7932e-07	3.7932e-07
XP_020933637.1	ADA	-0.334214	8.07737e-08	8.07737e-08
XP_020925639.1	MAP3K13	-0.333862	1.47316e-05	1.47316e-05
XP_003354140.1	LOC100521069	-0.332821	0.000269894	0.000269894
XP_020927726.1	SET	-0.332552	1.76549e-06	1.76549e-06
NP_001106165.1	HNRNPAB	-0.332519	8.52578e-05	8.52578e-05
XP_003122382.2	CCDC183	-0.331006	3.9015e-06	3.9015e-06
XP_020940040.1	PDLIM7	-0.330427	0.000255453	0.000255453
XP_003125999.3	TTC38	-0.33031	3.95108e-09	3.95108e-09
XP_003123749.1	ENC1	-0.329238	0.000161012	0.000161012
XP_003124684.4	NMRAL1	-0.328863	6.31507e-08	6.31507e-08
XP_020948470.1	PPP1R12A	-0.327804	3.54953e-06	3.54953e-06
XP_020941824.1	MYH11	-0.327755	0.000228221	0.000228221
XP_020941334.1	XDH	-0.32517	3.11441e-08	3.11441e-08
XP_005661445.1	DAZAP1	-0.323536	9.65347e-05	9.65347e-05
XP_020947123.1	RBX1	-0.323466	0.00229408	0.00229408
NP_001172084.1	HMGA1	-0.322669	2.83848e-09	2.83848e-09
NP_001161115.1	CDO1	-0.321857	0.000106677	0.000106677
NP_001116685.1	VAPB	-0.321382	1.3495e-07	1.3495e-07
XP_001929173.1	LCP1	-0.319276	7.93572e-06	7.93572e-06
NP_001157470.1	ANXA1	-0.318718	3.0596e-06	3.0596e-06
XP_003356782.2	HSPA2	-0.317475	0.00299607	0.00299607
NP_999411.2	CES1	-0.316643	0.00965172	0.00965172
XP_003357777.1	ACO1	-0.314919	1.70886e-08	1.70886e-08
XP_020923055.1	LOC110256043	-0.314025	0.00248302	0.00248302
XP_001929317.3	CCDC6	-0.313981	9.16384e-07	9.16384e-07
XP_001928678.3	UAP1	-0.312993	4.15586e-06	4.15586e-06
XP_003124458.2	BUD23	-0.312428	4.5033e-08	4.5033e-08
XP_003355851.3	CIAPIN1	-0.309614	2.26716e-05	2.26716e-05
NP_001231025.1	RBMX	-0.309361	8.48041e-06	8.48041e-06
NP_001116693.1	HEXA	-0.30756	0.000102272	0.000102272
XP_020922136.1	ANP32B	-0.306474	3.59027e-05	3.59027e-05
XP_020937161.1	CKB	-0.305083	3.24515e-06	3.24515e-06
NP_001230530.1	NRN1	-0.303509	3.33412e-09	3.33412e-09
XP_003123435.1	LOC100520363	-0.303195	0.000331824	0.000331824
XP_020944096.1	ARHGAP18	-0.302225	3.01536e-05	3.01536e-05
XP_013836784.2	MYH3	-0.301566	0.0205582	0.0205582
XP_013852917.2	ATXN10	-0.300455	0.000166164	0.000166164
XP_013834795.1	GRIA4	-0.300024	0.000149437	0.000149437
XP_020958207.1	PHTF2	-0.299574	9.71546e-05	9.71546e-05
XP_020957267.1	PLK4	-0.297473	0.000103169	0.000103169
NP_001041535.1	JPT2	-0.297437	9.60301e-06	9.60301e-06
XP_020932553.1	CLINT1	-0.297083	2.04983e-08	2.04983e-08
XP_005661438.1	CIRBP	-0.294694	4.8202e-06	4.8202e-06
NP_001092056.1	BLOC1S3	-0.294233	0.00703045	0.00703045
XP_020940405.1	SHROOM1	-0.293015	0.00117892	0.00117892
XP_001929323.1	DNPH1	-0.291399	1.43953e-05	1.43953e-05
NP_001161103.1	CERS4	-0.289277	8.79671e-05	8.79671e-05
XP_020947942.1	IMPG1	-0.289227	0.0264169	0.0264169
NP_001139340.1	TRPC4	-0.288928	4.59831e-06	4.59831e-06
NP_001231169.1	ARHGDIB	-0.288765	2.16979e-05	2.16979e-05
XP_020942783.1	IL1RL2	-0.287739	0.0131716	0.0131716
XP_013850255.1	CFD	-0.286361	5.54002e-07	5.54002e-07
XP_013847823.1	SENP8	-0.285497	3.39468e-05	3.39468e-05
XP_003129421.2	GK2	-0.285004	1.5788e-05	1.5788e-05
XP_005660264.1	TPM2	-0.284979	6.74403e-05	6.74403e-05
NP_001038024.1	PPP1CA	-0.284263	0.000584553	0.000584553
XP_013851760.1	TDRD15	-0.28399	7.56658e-05	7.56658e-05
XP_003126905.1	TERF2IP	-0.282813	9.77273e-06	9.77273e-06
XP_001926905.3	FANCI	-0.282366	0.000514399	0.000514399
XP_003122574.2	MUS81	-0.282098	0.000962821	0.000962821
NP_001230997.1	RPL13A	-0.278531	0.0012928	0.0012928
NP_001116645.1	RAB1B	-0.278194	4.82491e-09	4.82491e-09
NP_001272903.1	XDH	-0.27801	7.56126e-07	7.56126e-07
XP_013854647.1	PABPC4	-0.27783	6.07837e-05	6.07837e-05
XP_020925392.1	TBC1D13	-0.277598	0.000739108	0.000739108
XP_003354601.2	MAZ	-0.275917	0.0341943	0.0341943
XP_005671083.2	NRBF2	-0.275302	0.00103141	0.00103141
XP_001925096.2	HAL	-0.274254	9.70606e-07	9.70606e-07
XP_005673582.1	GK	-0.272584	2.23684e-09	2.23684e-09
XP_003134801.1	LSM8	-0.271875	1.70338e-05	1.70338e-05
XP_005657399.1	EWSR1	-0.270671	2.05808e-06	2.05808e-06
XP_020945469.1	S100A13	-0.270217	0.0001611	0.0001611
NP_999554.2	GSTA1	-0.269916	2.07542e-05	2.07542e-05
XP_020934146.1	MTPN	-0.2699	8.37843e-05	8.37843e-05
NP_001182299.1	SPIN1	-0.269717	9.9795e-06	9.9795e-06
XP_020924122.1	DCP1A	-0.268783	0.00378771	0.00378771
XP_020950534.1	TSEN34	-0.268636	4.29529e-05	4.29529e-05
XP_003354584.1	CD2BP2	-0.268052	3.05484e-06	3.05484e-06
XP_020939943.1	ARHGAP45	-0.267921	0.0313283	0.0313283
XP_020919111.1	IGF2BP3	-0.267581	6.63603e-09	6.63603e-09
XP_001925202.3	VIL1	-0.266865	0.00191035	0.00191035
XP_001925485.1	NOP10	-0.266728	7.96566e-06	7.96566e-06
NP_001034835.1	FABP5	-0.266664	0.00071282	0.00071282
XP_020930797.1	HNRNPA3	-0.266579	3.01063e-06	3.01063e-06
NP_001001266.1	MT1A	-0.265539	0.0175601	0.0175601
NP_001001862.1	TNNC2	-0.2644	0.000158003	0.000158003
XP_020951473.1	ZBTB8OS	-0.264127	4.14009e-06	4.14009e-06
XP_003129779.1	PRSS23	-0.26305	0.0474113	0.0474113
XP_020921475.1	RAP2A	0.263311	0.00238882	0.00238882
NP_001231255.1	METTL17	0.263683	8.38e-05	8.38e-05
XP_013851986.1	MED30	0.263859	0.00152804	0.00152804
XP_005672544.1	TRAPPC13	0.263937	0.0161575	0.0161575
XP_020920191.1	GPR37L1	0.264076	0.000436953	0.000436953
XP_013840150.1	OTULINL	0.264408	0.000413707	0.000413707
NP_001106512.1	FADS1	0.264565	0.00272888	0.00272888
XP_020928709.1	FRMPD2	0.264652	0.00199751	0.00199751
XP_020923178.1	NSRP1	0.265101	0.000311745	0.000311745
XP_020946221.1	COLEC10	0.265478	0.00066338	0.00066338
XP_020936866.1	UBAC1	0.265745	1.01e-07	1.01e-07
XP_020943055.1	ADD2	0.265992	0.000847927	0.000847927
XP_020936514.1	SMARCA1	0.266085	0.00471342	0.00471342
XP_020948758.1	LOC110260835	0.266115	0.0396226	0.0396226
NP_999480.2	LIPE	0.266192	0.0180739	0.0180739
XP_003360006.1	EDEM2	0.266255	0.00581546	0.00581546
XP_020938341.1	ANO1	0.266277	3.67e-07	3.67e-07
NP_999241.1	KMO	0.266723	0.0112862	0.0112862
XP_020949743.1	HERC1	0.267255	2.44e-05	2.44e-05
NP_001171824.1	PMM1	0.267398	0.0394703	0.0394703
XP_005655982.2	IRGQ	0.267482	0.0020178	0.0020178
XP_020957565.1	PON1	0.267895	0.00148637	0.00148637
XP_020935692.1	SLC25A14	0.267938	0.000306775	0.000306775
NP_001239144.1	HMGCS1	0.268407	0.0119681	0.0119681
XP_003121463.3	C1H18orf25	0.268458	0.018211	0.018211
XP_020925336.1	PLCL2	0.268642	3.72e-05	3.72e-05
XP_001925325.1	SMPD2	0.269424	0.000477146	0.000477146
NP_001153085.1	NQO1	0.269693	1.58e-05	1.58e-05
XP_020933869.1	MTG2	0.270285	0.00109866	0.00109866
XP_020953100.1	DVL1	0.271039	0.00142293	0.00142293
NP_001137198.1	STARD4	0.271046	0.00182237	0.00182237
XP_001928809.1	COQ10B	0.271481	2.45e-05	2.45e-05
NP_999230.1	FDX1	0.271683	2.01e-05	2.01e-05
NP_001170799.1	APOC2	0.271821	0.00229467	0.00229467
XP_020930843.1	MGAT5	0.27218	0.00151538	0.00151538
XP_020931177.1	SLC25A12	0.272392	0.000121971	0.000121971
XP_020932611.1	MRPS30	0.272533	5.81e-07	5.81e-07
XP_020926967.1	TBC1D23	0.272751	2.23e-07	2.23e-07
XP_003359810.3	RICTOR	0.27281	0.0196302	0.0196302
XP_001929382.1	FURIN	0.272874	0.000702493	0.000702493
XP_003129897.3	TIMM8B	0.273213	4.38e-05	4.38e-05
XP_020929143.1	TAF5	0.274292	3.49e-06	3.49e-06
XP_020933972.1	ANK1	0.274766	8.82e-06	8.82e-06
NP_001230233.1	CYP27A1	0.274931	3.58e-07	3.58e-07
XP_003356417.1	MIB1	0.275828	1.87e-07	1.87e-07
XP_020923525.1	PIK3R6	0.276068	0.0030036	0.0030036
XP_020956153.1	GUCY1B1	0.27623	0.000338105	0.000338105
XP_020938207.1	SLC22A1	0.276544	0.000424194	0.000424194
XP_013837447.1	CAND2	0.276752	0.00453432	0.00453432
XP_003130605.1	BECN2	0.276899	0.0150339	0.0150339
XP_020950781.1	WDR72	0.276934	0.00019769	0.00019769
XP_003122880.2	PEX16	0.277071	0.000104086	0.000104086
XP_020927568.1	UROS	0.277075	0.00454918	0.00454918
XP_020941823.1	CEP20	0.277206	0.0347257	0.0347257
XP_020950276.1	STRN4	0.278106	0.0214222	0.0214222
XP_013841705.1	TAF9B	0.278266	0.000289567	0.000289567
XP_020927759.1	GGT1	0.278333	0.0450347	0.0450347
NP_001231201.1	ITGA2	0.279204	8.22e-05	8.22e-05
XP_020950197.1	EXOC3L2	0.279633	0.00267167	0.00267167
XP_020939227.1	MRPL34	0.279953	6.86e-11	6.86e-11
XP_020942962.1	KCMF1	0.2801	1.81e-05	1.81e-05
NP_001157119.1	OCLN	0.280393	0.000906288	0.000906288
XP_020929420.1	MLXIP	0.280772	0.00724801	0.00724801
XP_003126826.1	TRABD	0.280999	0.000205648	0.000205648
XP_003128426.4	KIF6	0.281214	4.25e-05	4.25e-05
XP_020952946.1	VPS39	0.281315	1.52e-05	1.52e-05
XP_020951830.1	ABHD3	0.282325	0.000219814	0.000219814
NP_001019867.1	TNFSF10	0.282577	0.000539184	0.000539184
XP_003127465.1	MBOAT7	0.283206	8.07e-07	8.07e-07
XP_020935364.1	GLOD5	0.283428	0.00498458	0.00498458
XP_020921265.1	SLC25A30	0.28394	1.38e-05	1.38e-05
XP_020949404.1	PLCG2	0.284133	0.00133786	0.00133786
XP_003129306.1	OSTC	0.28447	0.000518178	0.000518178
XP_003481489.1	HAX1	0.285387	2.06e-06	2.06e-06
XP_020947631.1	CPM	0.285522	0.00709485	0.00709485
XP_020944641.1	MTBP	0.286156	0.00231923	0.00231923
NP_999017.1	MSMB	0.286767	0.0328765	0.0328765
NP_001161112.1	ASNS	0.287486	0.000169224	0.000169224
XP_005671112.1	PLA2G12B	0.287568	2.78e-05	2.78e-05
XP_020943172.1	KIAA1841	0.287811	0.00376097	0.00376097
XP_020955553.1	HEATR5A	0.288075	1.5e-08	1.5e-08
XP_020947094.1	TCF20	0.288225	0.0015242	0.0015242
NP_001254779.1	COMMD6	0.288285	0.000657804	0.000657804
XP_003353609.1	PIGO	0.288594	0.000772784	0.000772784
XP_001924218.1	CA1	0.288852	0.00631841	0.00631841
XP_003134022.1	SETD9	0.289426	2.02e-07	2.02e-07
NP_001093393.1	MYD88	0.290294	8.55e-05	8.55e-05
XP_020925598.1	ABCC5	0.291071	0.0489999	0.0489999
NP_008646.1	CYTB	0.291135	0.000972882	0.000972882
NP_001230386.1	NTMT1	0.291744	0.000973309	0.000973309
XP_003130468.6	UTP25	0.29188	0.00789915	0.00789915
XP_020928697.1	P2RX4	0.292262	0.00659331	0.00659331
XP_003131236.1	MRPL38	0.293543	0.00118471	0.00118471
XP_001928089.1	SLC25A44	0.294006	4.36e-05	4.36e-05
XP_001924308.5	BRI3BP	0.295391	0.00269551	0.00269551
XP_001929229.1	MMAB	0.295455	5.57e-05	5.57e-05
XP_003129271.1	MAD2L1	0.295673	7.09e-05	7.09e-05
XP_013839960.1	ATG9A	0.295889	0.00222627	0.00222627
XP_020954686.1	PTPN9	0.297035	5.36e-07	5.36e-07
XP_020922924.1	VEZF1	0.297174	0.00446857	0.00446857
XP_020940149.1	THBS4	0.297185	0.00164551	0.00164551
XP_020947940.1	PLEKHA5	0.297597	0.000783063	0.000783063
XP_005672818.2	ACSS1	0.297724	1.64e-06	1.64e-06
XP_001927378.3	TYSND1	0.298063	0.0249738	0.0249738
XP_020947088.1	POLDIP3	0.298356	0.000485486	0.000485486
XP_013849395.1	PPP6R2	0.299224	4.86e-05	4.86e-05
XP_020936067.1	NR3C1	0.29998	0.000258907	0.000258907
XP_020951270.1	ZNF593	0.300579	5.25e-06	5.25e-06
NP_998960.1	CD58	0.301241	0.00292147	0.00292147
XP_020926112.1	HHLA2	0.301339	0.00320313	0.00320313
NP_001116676.1	TNXB	0.301582	0.0206965	0.0206965
XP_020938165.1	LOC110259178	0.302001	3.84e-05	3.84e-05
XP_001929258.1	PNP	0.302047	0.000240825	0.000240825
XP_020948189.1	KIF21A	0.30282	0.00478192	0.00478192
XP_013833744.2	SPTB	0.303157	1.5e-05	1.5e-05
XP_003124484.1	TMEM248	0.303279	0.000559811	0.000559811
NP_001231822.1	CAMLG	0.304253	0.0227619	0.0227619
NP_001231089.1	DHRS7	0.304471	6.78e-07	6.78e-07
XP_020936696.1	NOTCH1	0.305047	9.84e-05	9.84e-05
NP_001132942.1	SLC30A1	0.3054	5.06e-05	5.06e-05
XP_003133357.1	PTPN4	0.305559	0.00116095	0.00116095
XP_020939597.1	PEX11G	0.307299	0.0280972	0.0280972
XP_003481635.2	KRT1	0.307524	0.0021571	0.0021571
XP_020927279.1	CLASP2	0.308676	9.48e-09	9.48e-09
XP_020942625.1	LOC110259958	0.309226	0.000564025	0.000564025
XP_020929679.1	CYP2C36	0.309645	0.000861131	0.000861131
NP_001116600.1	HSPA1L	0.310029	0.0204311	0.0204311
XP_020949946.1	RHPN2	0.311057	0.0021905	0.0021905
XP_003483803.1	PDE6D	0.311457	0.000339011	0.000339011
NP_001116601.1	IGFBP4	0.314429	0.00199909	0.00199909
XP_020922715.1	SLC44A1	0.314458	1.35e-06	1.35e-06
XP_020941892.1	FBXO24	0.315165	0.0471733	0.0471733
XP_020942261.1	TXNDC11	0.315384	0.000192312	0.000192312
XP_020937132.1	LOC110258309	0.316048	1.45e-07	1.45e-07
XP_020943314.1	TTC27	0.31755	8.19e-06	8.19e-06
XP_005653848.2	LOC100739755	0.317723	0.00433921	0.00433921
XP_003354191.2	REX1BD	0.317724	0.000272861	0.000272861
XP_005663276.2	SPTA1	0.318383	5.72e-06	5.72e-06
XP_020928047.1	MTMR9	0.318403	1.59e-05	1.59e-05
XP_013835138.2	ANKIB1	0.32015	2.98e-05	2.98e-05
NP_001230508.1	TYMS	0.320151	0.00161083	0.00161083
XP_003127271.4	CLPTM1	0.320432	1.93e-05	1.93e-05
XP_020926620.1	LOC110256483	0.321757	0.000332928	0.000332928
XP_020943065.1	NHSL1	0.322193	0.000396357	0.000396357
XP_020945584.1	LOC100154181	0.3224	0.0083569	0.0083569
NP_001231229.2	TERT	0.322483	3.11e-05	3.11e-05
XP_005668813.2	SLC4A1	0.322502	5.49e-06	5.49e-06
XP_020927429.1	HPS1	0.322547	5.5e-06	5.5e-06
XP_020923653.1	MIEF2	0.324416	6.56e-06	6.56e-06
XP_001927350.1	WHAMM	0.326084	0.00375198	0.00375198
NP_001193360.1	APC2	0.327113	0.000744198	0.000744198
NP_999326.1	NFATC1	0.327267	8.02e-06	8.02e-06
XP_020927824.1	KCNMA1	0.327655	3.13e-05	3.13e-05
XP_020919483.1	PRG4	0.327785	0.000272929	0.000272929
XP_020937049.1	ASMTL	0.328054	6.74e-06	6.74e-06
XP_020949223.1	PRKAA2	0.328817	1.03e-05	1.03e-05
NP_001231671.1	UTP11	0.329152	0.00958158	0.00958158
XP_020928187.1	CCDC63	0.330468	8.45e-06	8.45e-06
NP_999274.1	CELA2A	0.331512	0.0163859	0.0163859
XP_020924294.1	UBE2E2	0.331537	8.33e-08	8.33e-08
NP_001161117.1	DGKE	0.333285	0.00700202	0.00700202
XP_013844777.2	GATB	0.333397	4.25e-05	4.25e-05
XP_001926970.1	TOMM20	0.333556	0.000450233	0.000450233
XP_020958295.1	TRMT1L	0.333915	2.05e-05	2.05e-05
XP_013833683.1	OXA1L	0.334129	1.14e-10	1.14e-10
XP_005671959.1	XIRP2	0.334942	0.0010145	0.0010145
XP_020947300.1	LOC110260660	0.335249	0.00438933	0.00438933
XP_005662863.1	GPT	0.33551	0.000465884	0.000465884
XP_020923713.1	TMEM11	0.336602	0.0476534	0.0476534
XP_013834685.1	EED	0.337185	7.19e-10	7.19e-10
NP_001116696.1	RNF5	0.337205	0.00165519	0.00165519
XP_020935443.1	KDM6A	0.337244	0.000665277	0.000665277
NP_001230230.1	CCPG1	0.337299	0.00573076	0.00573076
XP_013850738.2	ARAP3	0.337939	0.000441758	0.000441758
XP_020950741.1	UNC13C	0.338845	0.000323428	0.000323428
XP_020955511.1	LOC100525821	0.339023	0.000329941	0.000329941
XP_020929601.1	PXMP2	0.340321	6.17e-05	6.17e-05
XP_020941206.1	CYP3A22	0.341085	0.000880954	0.000880954
NP_001106691.1	NCF1	0.341299	0.00089818	0.00089818
XP_020937606.1	LOC100622780	0.341617	0.0288571	0.0288571
XP_003122590.1	TM7SF2	0.342457	5.3e-10	5.3e-10
XP_003482466.3	SHROOM3	0.342556	0.000467321	0.000467321
XP_005656493.2	POMT2	0.342738	0.0369507	0.0369507
XP_020951456.1	TMEM39B	0.342772	0.00234233	0.00234233
XP_005669162.1	GOSR1	0.343651	0.000990986	0.000990986
XP_005662910.1	SQLE	0.344179	4.06e-05	4.06e-05
NP_999612.1	HBE1	0.344656	0.000198888	0.000198888
XP_013846037.2	MAP3K20	0.345923	0.0488954	0.0488954
XP_020932158.1	MYO3B	0.346063	0.0137879	0.0137879
XP_020929358.1	LOC102164631	0.347349	0.0033553	0.0033553
XP_005653436.2	EYA3	0.347493	4.11e-08	4.11e-08
XP_001929596.1	MRPL14	0.348787	0.00175886	0.00175886
XP_020930695.1	PPP1R3B	0.349113	4.62e-08	4.62e-08
XP_020928608.1	OSBP2	0.349667	7.65e-06	7.65e-06
XP_005662769.1	LDAH	0.350334	0.000230968	0.000230968
XP_005667489.1	RNF26	0.350399	0.000124921	0.000124921
XP_020927652.1	LGALS8	0.350649	0.00134129	0.00134129
XP_020954757.1	NEO1	0.351457	0.000334721	0.000334721
XP_013853909.1	ZFP14	0.351541	1.33e-05	1.33e-05
XP_005664690.1	C5AR2	0.35176	1e-07	1e-07
XP_005664313.1	TMCC3	0.353516	7.03e-07	7.03e-07
NP_001035730.1	APOM	0.353688	0.0023636	0.0023636
XP_005659285.1	HSF2	0.353709	0.00308129	0.00308129
XP_003357859.1	POLR1D	0.356495	0.00014366	0.00014366
XP_003135366.1	CAPN6	0.356653	0.0494187	0.0494187
XP_020933270.1	DNAJC5	0.357503	3.7e-05	3.7e-05
XP_020938386.1	SCG5	0.357696	0.000773108	0.000773108
XP_013834226.1	LOC100520680	0.35792	7.07e-05	7.07e-05
XP_003131794.2	UTP6	0.35872	0.00771893	0.00771893
XP_005662122.1	GTF3C1	0.359244	0.00409153	0.00409153
XP_003128028.1	CDKN2C	0.359648	0.00104001	0.00104001
XP_003127225.3	ERF	0.3602	0.0087495	0.0087495
XP_001926629.2	RNF20	0.36041	3.54e-07	3.54e-07
XP_005666039.1	KLHDC3	0.360891	3.29e-05	3.29e-05
XP_003481909.1	CCDC97	0.361364	0.000271412	0.000271412
XP_003122474.2	TESMIN	0.361451	0.00647572	0.00647572
XP_013840376.2	CCDC69	0.362244	0.00114866	0.00114866
XP_020928075.1	ASCC2	0.362496	9.24e-06	9.24e-06
NP_001302630.1	BCL6	0.364985	0.00777341	0.00777341
XP_020938886.1	LOC100737821	0.366032	0.0065007	0.0065007
XP_020921633.1	GRTP1	0.366593	0.000160202	0.000160202
XP_003132191.1	SNRK	0.368309	6.28e-06	6.28e-06
XP_013847320.2	LOC100624495	0.368705	0.0155134	0.0155134
NP_001230748.1	HSF1	0.369039	0.000292452	0.000292452
XP_020950983.1	KIF1B	0.369592	0.0237233	0.0237233
XP_003128092.3	TESK2	0.370348	0.0478307	0.0478307
XP_020925246.1	PLOD2	0.370789	3.11e-05	3.11e-05
XP_005661506.1	MXD3	0.37113	0.00742783	0.00742783
NP_001172066.1	HSD17B7	0.371321	0.000641444	0.000641444
XP_020918976.1	DYRK3	0.371782	0.0160285	0.0160285
XP_020934840.1	MYO1G	0.372087	7.43e-07	7.43e-07
XP_020921874.1	KPNA2	0.374031	0.0393847	0.0393847
XP_020953420.1	ROR1	0.374082	0.00450363	0.00450363
XP_003129992.1	SC5D	0.374962	3.28e-06	3.28e-06
XP_020934893.1	COA1	0.377137	7.05e-05	7.05e-05
XP_020954490.1	ELOVL5	0.377978	9.69e-06	9.69e-06
XP_020949316.1	PIEZO1	0.378299	0.0185712	0.0185712
XP_020945768.1	FAM102B	0.378991	7.11e-06	7.11e-06
XP_020948333.1	GNPTAB	0.379074	0.000523888	0.000523888
XP_020950502.1	LOC100515551	0.381064	5.24e-09	5.24e-09
XP_020921760.1	FADS6	0.381095	0.0030361	0.0030361
XP_003127384.4	MED25	0.381143	0.00037121	0.00037121
XP_001925827.2	FRK	0.382254	0.00234433	0.00234433
NP_001230282.1	GPATCH4	0.383309	0.00973266	0.00973266
XP_013845175.1	ZNF438	0.383315	1.93e-05	1.93e-05
NP_001231147.1	BFAR	0.383635	0.0265511	0.0265511
XP_020948011.1	TMEM30A	0.383808	5.28e-05	5.28e-05
NP_001028183.1	FCGR1A	0.384076	0.0151208	0.0151208
XP_020949802.1	PRMT7	0.385568	0.00135196	0.00135196
XP_003360126.2	GIMAP6	0.388623	0.0110137	0.0110137
XP_005666697.1	OCIAD2	0.389042	1.21e-08	1.21e-08
XP_001927240.2	KRT79	0.389447	0.00981545	0.00981545
XP_020927383.1	TCAIM	0.389482	0.000114912	0.000114912
NP_001138313.1	HBB	0.390408	0.000648535	0.000648535
XP_020938301.1	DHCR7	0.390522	3.54e-05	3.54e-05
XP_020948389.1	CFAP54	0.391414	0.000192959	0.000192959
XP_003127289.1	TMEM160	0.391933	1.48e-05	1.48e-05
XP_020951317.1	IFI6	0.395838	0.0419228	0.0419228
XP_020943244.1	CDKL4	0.395883	0.000569453	0.000569453
XP_020936116.1	LDLR	0.39743	0.0187883	0.0187883
NP_001239134.1	TMTC4	0.397929	0.000214444	0.000214444
XP_001927029.1	TTPAL	0.398231	3.69e-07	3.69e-07
XP_020930252.1	RABGAP1	0.401442	0.00179556	0.00179556
XP_013833854.1	LOC396685	0.401958	0.000164336	0.000164336
XP_020937277.1	BRF1	0.402126	2.22e-05	2.22e-05
XP_020928745.1	MAPK8	0.405861	0.00118527	0.00118527
XP_020933023.1	PXMP4	0.406213	1.74e-09	1.74e-09
XP_020934750.1	VPS41	0.406311	0.0119188	0.0119188
NP_001272900.1	BMI1	0.410068	2.07e-05	2.07e-05
XP_020930046.1	CTNNA3	0.411159	0.00110345	0.00110345
XP_001929132.3	DPP8	0.412807	0.0226175	0.0226175
NP_001230416.1	URM1	0.413376	0.00997552	0.00997552
XP_005670502.1	PNMA2	0.414017	3.98e-05	3.98e-05
NP_999231.1	DAO	0.414895	0.00015715	0.00015715
XP_020952194.1	CTDSPL2	0.415026	0.0410124	0.0410124
XP_020951637.1	YRDC	0.416384	4.37e-06	4.37e-06
XP_020945375.1	DAP3	0.417289	6.59e-06	6.59e-06
XP_020919067.1	TSPAN13	0.419061	0.00145425	0.00145425
XP_013844549.1	LPCAT4	0.41975	0.00200387	0.00200387
XP_003132811.2	DOP1B	0.419956	0.00720167	0.00720167
XP_020922709.1	MED1	0.421219	1.59e-07	1.59e-07
NP_999597.1	CYP51	0.422831	0.000197945	0.000197945
XP_020924965.1	BRPF1	0.42414	0.00240805	0.00240805
XP_003128545.2	HCN4	0.424518	0.00405068	0.00405068
XP_020943554.1	KIDINS220	0.425622	1.93e-05	1.93e-05
XP_020931280.1	THSD7B	0.428316	4.01e-07	4.01e-07
XP_020952703.1	EPB42	0.431914	3.09e-06	3.09e-06
NP_001103901.2	CASS4	0.432497	3.13e-06	3.13e-06
XP_013841525.2	MAOB	0.433875	0.00360795	0.00360795
XP_020944534.1	NDRG1	0.437967	0.0217436	0.0217436
XP_020948337.1	WASHC3	0.438646	0.000179922	0.000179922
XP_020924559.1	NT5DC2	0.442154	0.000244024	0.000244024
XP_020956260.1	COX18	0.442716	0.000190362	0.000190362
XP_013841286.1	GCK	0.443597	9.04e-10	9.04e-10
XP_005674663.2	KCNK12	0.445936	5.69e-09	5.69e-09
XP_001926597.1	ADAM30	0.446489	0.00126723	0.00126723
XP_020954032.1	SLC22A7	0.446825	1.92e-05	1.92e-05
XP_020919964.1	LYPLAL1	0.448749	6.39e-05	6.39e-05
XP_003123852.1	FAM174A	0.449326	0.00562383	0.00562383
XP_003132527.1	TM4SF18	0.451369	0.000176338	0.000176338
XP_020931689.1	BOK	0.452098	0.00300035	0.00300035
XP_003133969.3	PAIP1	0.456991	0.000163465	0.000163465
XP_020946449.1	AFG1L	0.458348	0.0035036	0.0035036
XP_003354938.2	GCKR	0.458714	1.73e-09	1.73e-09
XP_013840539.1	NDUFAF5	0.459326	0.000107483	0.000107483
XP_001924424.2	COMMD4	0.460359	0.00238326	0.00238326
XP_013832921.1	SOX4	0.460551	0.000727443	0.000727443
XP_020945404.1	ZBTB7B	0.465117	0.0124529	0.0124529
XP_020925987.1	POGLUT1	0.467829	0.00296214	0.00296214
XP_020935350.1	IQSEC2	0.467889	0.0357067	0.0357067
XP_013843461.1	BOP1	0.469867	0.0123151	0.0123151
XP_020952761.1	RPGRIP1L	0.471194	3.65e-06	3.65e-06
NP_001165221.1	FADS2	0.471942	0.00064826	0.00064826
XP_003128938.2	RBPJ	0.473738	0.002455	0.002455
XP_020934953.1	TAX1BP1	0.474753	4.06e-05	4.06e-05
XP_001926274.1	STX11	0.476588	0.00176565	0.00176565
XP_020943350.1	MPV17	0.478985	0.000640165	0.000640165
NP_001027528.1	RAB27A	0.479576	0.00273014	0.00273014
NP_001161307.1	CYP2C42	0.48473	6.9e-05	6.9e-05
NP_001231443.1	PLAAT3	0.487672	2.71e-08	2.71e-08
XP_020922349.1	SDK2	0.489255	0.000971696	0.000971696
XP_020935815.1	LOC102167889	0.491284	0.00319659	0.00319659
XP_020949720.1	RIPOR1	0.494098	0.031269	0.031269
XP_003359485.2	MAP3K2	0.495002	0.00372122	0.00372122
XP_020957063.1	LOC100623504	0.4955	9.2e-10	9.2e-10
XP_020931131.1	FSIP2	0.498484	0.0110277	0.0110277
XP_020954961.1	CHD8	0.499957	0.000285476	0.000285476
XP_020934946.1	ZNF277	0.501584	0.00139844	0.00139844
XP_020923676.1	TOM1L2	0.508306	0.000193275	0.000193275
XP_020935530.1	LOC100621767	0.509262	0.00114803	0.00114803
XP_020921138.1	LOC100523747	0.510847	0.0452784	0.0452784
XP_020957209.1	MAP4K5	0.511389	0.00421478	0.00421478
XP_020946270.1	VPS13B	0.517091	3.08e-07	3.08e-07
XP_005668678.1	HID1	0.519344	4.03e-06	4.03e-06
XP_005665398.1	ZNF397	0.522813	6.21e-08	6.21e-08
XP_020925121.1	NPHP3	0.529028	0.000104136	0.000104136
XP_003135457.2	ZNF75D	0.535129	7.4e-07	7.4e-07
XP_001925409.2	VNN2	0.535256	0.000252091	0.000252091
NP_998969.2	DDX58	0.537512	0.000102676	0.000102676
XP_005661304.2	ZSWIM4	0.541092	0.0381746	0.0381746
XP_020950648.1	RDH13	0.54364	6.4e-05	6.4e-05
XP_020935731.1	EFHC2	0.544784	0.00103421	0.00103421
XP_003129293.5	ALPK1	0.559416	4.75e-06	4.75e-06
XP_003130612.1	CATSPERE	0.559867	2.08e-05	2.08e-05
XP_020943679.1	GDPD3	0.565415	0.00337191	0.00337191
XP_020919951.1	USH2A	0.570308	5.41e-07	5.41e-07
XP_013836327.1	FMNL1	0.571597	0.00696157	0.00696157
XP_003362253.1	SMIM12	0.574047	5.07e-07	5.07e-07
XP_003122856.1	SLC39A13	0.578275	2.42e-05	2.42e-05
XP_020925517.1	PIK3CA	0.579406	0.000460123	0.000460123
XP_001928539.1	GATC	0.579742	1.65e-05	1.65e-05
XP_005655486.1	MAGI3	0.580907	4.92e-05	4.92e-05
XP_005656560.1	MSMO1	0.58437	9.57e-05	9.57e-05
NP_001093396.1	ADAM17	0.588776	0.000109828	0.000109828
XP_013854567.1	DCDC2B	0.594989	0.000139134	0.000139134
XP_020936606.1	LOC110257938	0.597317	0.000341786	0.000341786
XP_003358235.1	TIMM22	0.599809	0.00550282	0.00550282
XP_005661821.1	TAF7	0.612271	0.00235377	0.00235377
XP_020940338.1	PRR16	0.614041	2.09e-05	2.09e-05
XP_013853820.1	SDHAF1	0.617202	1.56e-06	1.56e-06
XP_020943180.1	PEX7	0.618384	0.00257961	0.00257961
XP_020918934.1	DSTYK	0.618865	9.04e-05	9.04e-05
XP_013847928.1	MTRF1L	0.622569	1.31e-06	1.31e-06
XP_005652447.1	EPM2AIP1	0.623941	0.0406519	0.0406519
XP_020925014.1	MKRN2	0.623941	6.48e-05	6.48e-05
XP_020918995.1	LOC100515090	0.631956	0.00159464	0.00159464
XP_020926472.1	LOC100152428	0.641168	0.000741781	0.000741781
XP_020918376.1	DYNC2H1	0.643017	0.0192427	0.0192427
XP_005658610.3	LOC102163838	0.647476	0.00775036	0.00775036
XP_003131325.1	NOL11	0.656569	4.33e-06	4.33e-06
NP_999582.1	CYP2A19	0.661467	9.85e-06	9.85e-06
NP_001182438.1	CYP3A22	0.663697	4.29e-05	4.29e-05
XP_013849352.2	CIZ1	0.675355	0.000804473	0.000804473
NP_001161120.1	FDFT1	0.677821	8.65e-07	8.65e-07
XP_020955331.1	LOC106504545	0.678536	0.000122832	0.000122832
XP_005661883.1	WIPI2	0.680727	6.38e-05	6.38e-05
XP_020953037.1	MGA	0.686728	6.37e-08	6.37e-08
XP_020956645.1	EVC2	0.691341	0.0345642	0.0345642
XP_005669694.1	NISCH	0.694761	0.00627604	0.00627604
XP_013833300.2	BNIP5	0.701495	0.0257595	0.0257595
XP_020951509.1	PHC2	0.715588	0.00499617	0.00499617
XP_020953288.1	LOC110261410	0.718043	0.000261347	0.000261347
NP_001230483.1	SPRTN	0.723212	0.00862164	0.00862164
XP_005663617.2	DENND2D	0.725301	0.0232484	0.0232484
XP_013834657.1	CCDC90B	0.728293	0.0010413	0.0010413
XP_005667221.2	PAK1	0.728766	0.0160308	0.0160308
XP_005660699.1	KAT5	0.734285	0.0225677	0.0225677
XP_005670047.1	MYNN	0.735579	0.00151511	0.00151511
XP_020946505.1	ADAMTS20	0.750047	1.39e-06	1.39e-06
XP_020946876.1	LOC110260568	0.75168	2.29e-06	2.29e-06
XP_020941831.1	MARF1	0.752696	0.00473882	0.00473882
NP_999141.1	CD163	0.768323	0.00184426	0.00184426
XP_013840075.2	IQCA1	0.776547	0.00148522	0.00148522
XP_020948534.1	PAN2	0.777718	0.00136327	0.00136327
XP_020935877.1	LHFPL1	0.783029	0.000281537	0.000281537
XP_013845629.1	CHMP2B	0.784034	0.00435031	0.00435031
XP_001928570.1	EMID1	0.798298	1.15e-05	1.15e-05
XP_013834635.1	ALG8	0.799729	4.19e-06	4.19e-06
XP_020929935.1	ADAMTSL1	0.802773	0.00534945	0.00534945
XP_003481278.2	THUMPD2	0.809496	0.00366694	0.00366694
XP_020935521.1	GUCY2F	0.849987	0.00455801	0.00455801
XP_003129872.1	RAB39A	0.859113	0.00133479	0.00133479
XP_020929241.1	AWN	0.860308	0.0223436	0.0223436
NP_001231154.1	EIF4EBP1	0.86649	0.0085562	0.0085562
XP_020919601.1	UHRF2	0.867335	0.0233425	0.0233425
XP_020953659.1	HDDC3	0.867816	0.00105398	0.00105398
XP_020927205.1	CNOT10	0.868317	0.00275552	0.00275552
XP_013840784.1	FER1L4	0.871217	0.00176986	0.00176986
XP_020935431.1	CYP4F55	0.876269	1.77e-06	1.77e-06
NP_001231932.1	SPRYD3	0.89032	0.00395164	0.00395164
XP_020948012.1	STYK1	0.906612	0.000810121	0.000810121
XP_020930693.1	MPP4	0.937536	2.49e-06	2.49e-06
XP_020955310.1	ASB2	1.00753	0.00593283	0.00593283
XP_003129119.1	LOC100516628	1.01152	1.38e-07	1.38e-07
XP_020954097.1	LOC100515902	1.02396	0.00025002	0.00025002
XP_020950217.1	PPM1N	1.03246	0.000662852	0.000662852
XP_013850382.1	WDR41	1.04883	0.00103108	0.00103108
XP_020925733.1	LSG1	1.06379	0.000368007	0.000368007
XP_003122764.1	CLP1	1.08159	2.71e-05	2.71e-05
XP_020956634.1	C8H4orf50	1.08884	0.041351	0.041351
XP_013841178.1	KBTBD2	1.09598	0.00271348	0.00271348
XP_020945697.1	LOC100621421	1.17511	0.000962111	0.000962111
XP_020949163.1	HSDL2	1.18882	0.000732085	0.000732085
XP_003126216.4	LOC100525745	1.19586	2.75e-05	2.75e-05
XP_005664835.1	NAPSA	1.22831	0.00274763	0.00274763
XP_020937372.1	TFCP2	1.23668	7.15e-05	7.15e-05
XP_003129663.2	ART1	1.25742	0.00017881	0.00017881
XP_020932101.1	PKP4	1.26314	2.32e-05	2.32e-05
XP_005669011.2	LOC100621260	1.33059	3.91e-05	3.91e-05
XP_020931911.1	IRF7	1.33427	0.0100888	0.0100888
NP_999002.1	PSP-I	1.36319	0.0419344	0.0419344
XP_020941590.1	DNAAF5	1.39713	6.93e-06	6.93e-06
XP_020941549.1	TPO	1.40005	0.00041385	0.00041385
XP_020950096.1	GRIK5	1.40808	0.00511809	0.00511809
XP_001924726.6	FTHL17	1.47379	9.63e-05	9.63e-05
NP_001137162.1	NOS2	1.49961	0.00277116	0.00277116
XP_020937289.1	TRAF3	1.53806	0.000108538	0.000108538
XP_020957070.1	LOC100515222	1.58304	7.5e-07	7.5e-07
XP_013854341.2	LOC100518738	1.63071	0.000790576	0.000790576
XP_020932215.1	DUSP1	1.66407	0.00334656	0.00334656
XP_020941387.1	FRMD1	1.7624	0.0305891	0.0305891
XP_020935717.1	MAP7D3	1.82492	0.000142935	0.000142935
XP_003358416.3	VILL	2.19411	0.0077226	0.0077226
XP_020925473.1	CPA3	2.19806	0.0108298	0.0108298
XP_020940433.1	JADE2	2.61363	2.72e-05	2.72e-05
XP_020955844.1	NEDD9	2.98234	4.82e-07	4.82e-07

## Sheet: mRNA in ileum
All differential expression mRNA in ileum
gene_symbol	logFC	pvalue	FDR
ABAT	3.05786	3.19463e-06	0.00184155
ABCC4	-1.68852	8.28639e-05	0.0100456
ABCD3	1.87569	2.28147e-05	0.00527234
ABCG5	3.8283	1.33178e-06	0.00103669
ABCG8	3.19531	0.000348307	0.0215542
ABHD14B	1.58478	0.00183953	0.0498453
ABHD5	1.93982	8.66022e-05	0.0102208
ACAA2	2.19668	0.000275494	0.0191293
ACAD11	1.66261	0.000580742	0.0282978
ACADS	1.3396	0.0013532	0.0433856
ACAT1	1.65105	0.00028107	0.0193511
ACE	2.60493	8.83423e-05	0.0102208
ACOT11	2.32146	0.000191119	0.0153622
ACOT12	4.56525	0.000297741	0.0195715
ACP6	1.42463	0.000488914	0.0260109
ACRBP	-2.33683	0.00175988	0.0490181
ACTR3B	-2.17202	2.11437e-05	0.00504379
ACY1	2.97145	8.13614e-06	0.00273485
ADAM17	-1.41329	0.000848569	0.0346694
ADAMTS9	-1.7074	0.000105047	0.0114238
ADTRP	5.42914	3.74753e-09	1.84753e-05
AFF3	-2.11261	0.000766511	0.0325767
AGMAT	3.12721	1.73604e-05	0.00435007
AGPAT2	3.18456	0.00117431	0.0416501
AIFM2	1.22594	0.00139184	0.043892
AIRE	-4.24235	0.00149666	0.0448003
AK1	3.13497	1.32783e-05	0.00357066
AKR1E2	2.89601	0.00116569	0.0414857
ALDH18A1	1.81538	0.00103704	0.0389286
ALDH1A1	2.46896	0.00163381	0.0468503
ALDH1B1	2.99716	2.45406e-05	0.00537054
ALDH3B1	1.56718	0.00184725	0.0498453
ALG13	-2.37835	0.000518523	0.0265736
ALPK2	-2.62718	0.00160148	0.0462673
ANKLE2	-1.10238	3.89467e-05	0.00640024
ANKRD44	-1.47357	0.00126853	0.0426522
ANPEP	3.16091	0.000239225	0.0175155
AOC1	2.95392	0.000379294	0.0223979
APOA1	3.0129	0.000294201	0.0195715
APOA4	3.68362	3.19433e-05	0.00578774
APOB	3.09184	0.000558313	0.0279036
APOC3	4.7233	3.23735e-06	0.00184155
AQP11	2.061	0.00155002	0.0455964
AQP7	5.04227	5.13717e-06	0.00229361
ARHGEF26	2.8734	6.61383e-07	0.000652123
ARHGEF5	3.18523	7.64333e-05	0.00955898
ARSB	-1.74508	0.000896635	0.035317
AS3MT	2.16737	0.00129186	0.0426522
ASAP1	-1.47046	0.00128616	0.0426522
ASL	2.49074	3.34109e-05	0.00595359
ASNS	1.41608	0.00143221	0.0444309
ASS1	4.14944	7.37597e-06	0.00273485
ATOH8	1.50375	0.000467828	0.0254382
ATP10D	-1.70577	0.000581401	0.0282978
B3GLCT	-1.57553	0.000703722	0.0315396
BAIAP2L2	2.76071	0.000225352	0.0168461
BCR	2.28263	0.00041915	0.0239933
BICDL2	2.29246	0.0001084	0.0114861
BMP2	2.02864	3.11277e-05	0.00575696
BNIP5	2.45123	0.000109089	0.0114861
BPI	2.59824	0.00102252	0.0384812
BTBD6	1.70401	0.000435578	0.0244022
BTNL2	2.37864	0.00130604	0.0426522
C12H17orf78	3.63864	0.00148652	0.0447772
C13H3orf52	2.85072	0.00110843	0.0405786
C13H3orf62	-3.81508	0.000213318	0.0164321
C18H7orf57	4.70439	0.000577557	0.0282978
C2H11orf86	3.76489	4.44571e-05	0.00692128
C6	2.49632	0.000184012	0.0153622
CA13	2.85906	9.66223e-06	0.00297717
CAD	-1.24952	0.00136257	0.0435256
CAPN5	3.34559	1.98773e-06	0.00139993
CAPN9	4.69969	4.84071e-08	0.000119324
CARNS1	-2.34562	0.00077172	0.0327041
CASK	1.41784	0.000993282	0.037685
CASP3	2.29554	0.000458971	0.0250486
CASTOR2	2.53401	7.66157e-06	0.00273485
CBLC	3.06406	3.59022e-05	0.00612288
CCDC114	-2.87301	0.000235208	0.0173071
CCDC120	2.1524	0.00075441	0.0324323
CCDC181	-2.53079	0.000134404	0.0131645
CDH8	-4.37802	0.0010175	0.03839
CDHR2	2.78117	0.0002648	0.0187387
CDKL2	2.28951	0.000512413	0.0264415
CEACAM18	2.72748	0.000175255	0.0150699
CELSR2	-1.64254	0.00106094	0.0395248
CEP128	-1.86061	5.28021e-05	0.00765631
CFTR	1.4823	0.000513098	0.0264415
CGN	2.8089	0.000381272	0.0223979
CHP2	2.8621	0.00018345	0.0153622
CIDEB	3.04056	0.00169888	0.04786
CLCA1	2.65115	0.000986783	0.0376197
CLIC5	3.26148	2.97661e-05	0.0057174
CLRN3	2.82574	0.000132199	0.0130348
CNDP2	2.04831	0.000299677	0.0196116
CNKSR1	3.12811	2.82749e-05	0.0055758
COBL	2.28223	0.000793314	0.0331697
COMT	1.64523	0.00126879	0.0426522
COPB2	1.06164	0.0017806	0.0492245
CORO2A	3.52642	3.39696e-05	0.00598108
CPS1	2.93707	0.00123005	0.0425533
CPXM2	1.36495	6.6656e-05	0.00890744
CRACD	1.95705	0.00132394	0.0429411
CRACDL	2.72715	0.00150243	0.0448003
CRB3	3.13985	9.91778e-05	0.0111383
CSPG4B	-2.38429	0.000296242	0.0195715
CTNNB1	1.64517	0.00145413	0.0445626
CUBN	3.49624	4.12002e-06	0.00205812
CXH4orf3	4.87681	2.13059e-09	1.57557e-05
CYB561D1	-1.32593	0.000488262	0.0260109
CYP3A29	2.27761	0.000350715	0.0216128
CYP4F2	3.04622	0.000589363	0.0282978
DAO	3.91449	7.21712e-05	0.00923547
DGAT2	3.23269	0.00130927	0.0426522
DHDH	2.994	6.28527e-05	0.00866219
DLD	1.26374	0.000217801	0.0165194
DLX4	3.42203	8.51474e-05	0.0101559
DNAJC12	3.22978	0.0013787	0.0435769
DPEP1	2.79706	0.00146861	0.0446929
DPPA2	3.63327	0.00121667	0.0425324
DPRX	3.10187	0.00143676	0.0444309
DUSP5	1.63522	0.000429492	0.0243379
ECH1	1.92197	3.11397e-05	0.00575696
ECM2	2.92687	0.000996691	0.0377009
EHHADH	2.63259	0.0017397	0.048798
EIF2B1	1.50709	0.000173684	0.0150699
ELMO1	-1.39543	0.000559117	0.0279036
ELOVL7	2.09034	0.000248154	0.0180798
ELP1	-1.34056	0.000897851	0.035317
EPHA4	-2.05943	0.00177661	0.0492062
EPHX2	2.83428	0.000146319	0.0139616
EPS8L2	2.65447	0.0012677	0.0426522
ESPN	2.64325	0.000190797	0.0153622
ETHE1	1.69365	0.00128728	0.0426522
FAAH	2.24854	0.00119248	0.0420428
FABP1	3.19737	0.000426742	0.0242751
FABP2	3.95685	0.000114008	0.0118745
FAM131C	2.63591	0.000361557	0.0220602
FAM221B	-2.50578	0.000915028	0.0355204
FAM222A	2.08456	0.00155379	0.0455964
FAM83H	1.83014	0.000938482	0.0362406
FAT2	-4.17005	0.00114063	0.0410459
FAXDC2	4.44422	1.16059e-05	0.0032642
FBP1	3.13037	0.000446247	0.0247191
FBP2	3.67029	1.42188e-05	0.00368941
FCRL4	-2.19657	0.0018278	0.0496934
FDXACB1	2.28105	0.00104155	0.0389988
FEV	5.1104	0.000615957	0.0291054
FGFBP1	5.01412	0.00119743	0.0420428
FOXP1	-1.12301	0.0013229	0.0429411
FRK	2.72382	4.26115e-05	0.0067766
FRMPD3	-2.36073	0.000225526	0.0168461
FRYL	-1.22917	0.00184338	0.0498453
FTO	-1.42343	3.6017e-05	0.00612288
FZD5	1.72498	0.00114745	0.0411913
GABBR1	-1.47328	0.00149064	0.0448003
GATA5	2.61037	0.00071044	0.0317444
GCAT	2.67612	0.00157884	0.0459136
GIP	4.63031	0.000193928	0.0155038
GJA5	-1.46222	0.000416184	0.0239508
GNA11	2.73053	0.000857522	0.0348317
GPD2	1.55199	0.000496053	0.026109
GPR52	-2.99963	0.000270499	0.0189606
GPT	4.03316	2.31348e-08	6.84328e-05
GPT2	3.97841	3.22233e-06	0.00184155
GRAMD1C	2.22071	0.000602702	0.0286622
GRID1	-3.71954	0.00124415	0.0425533
GRIN2A	-1.92702	0.000679315	0.0309141
GRIP2	-2.93123	2.39668e-05	0.00537054
GRK7	-1.88448	0.000761703	0.0324657
GRM8	-6.10434	2.66178e-05	0.00554474
GSDMB	3.37102	8.85878e-05	0.0102208
GSTA1	4.81576	2.90079e-07	0.000357522
GUCY1A2	2.08484	0.000832979	0.0342216
GYG2	2.14468	4.18801e-05	0.00673269
HAAO	2.27812	0.00128793	0.0426522
HABP2	4.25642	1.90143e-05	0.00461019
HACD4	1.58802	0.00172998	0.0486435
HCN2	2.52784	0.00155307	0.0455964
HCN3	-2.16352	6.98268e-05	0.00922087
HDAC11	3.53709	7.52579e-07	0.000695665
HDHD3	2.15297	3.0533e-05	0.00575696
HELQ	-1.88669	0.000941631	0.0362675
HHIPL2	-2.33541	0.000449227	0.0247913
HNMT	2.66585	3.65266e-06	0.00200085
HOMEZ	1.43636	0.000882481	0.0352754
HPGD	1.98164	0.000100915	0.0111383
HR	2.18811	0.00150013	0.0448003
HSD17B14	1.34287	0.000774906	0.0327453
HYI	1.98462	0.00132867	0.0429495
IDH1	2.52982	0.000261985	0.0186286
IFNA1	-3.90192	0.00180397	0.0493594
IFT88	-2.13364	1.28671e-05	0.00352417
IGSF23	2.78622	5.08237e-05	0.0074424
IGSF3	2.16262	0.000993722	0.037685
IL12RB1	-1.82252	0.00185024	0.0498453
IMPA1	1.78527	0.000102507	0.0112302
INIP	1.28014	0.00146353	0.0446652
INMT	3.35091	0.00133001	0.0429495
INPP5J	1.91955	0.00180072	0.0493594
INTS6L	-1.29292	0.0017585	0.0490181
IRF6	2.80832	0.000141324	0.0135726
ITGA10	-1.87485	8.68639e-06	0.00285493
ITGA5	-1.44535	2.71752e-05	0.0055758
ITGB1BP2	-4.93281	0.00106769	0.0395769
JADE1	-1.54477	0.000376017	0.0223979
JUP	2.36666	0.000312053	0.0202424
KCNMB1	2.82024	0.000416151	0.0239508
KCTD14	2.30529	7.91998e-06	0.00273485
KCTD8	5.23535	6.22001e-06	0.00255539
KHK	1.71195	0.000287032	0.0193845
KIAA0754	-1.61205	0.000599146	0.0285851
KIAA1109	-2.22554	0.000420167	0.0239933
KIAA1522	2.74537	0.000336618	0.0210067
KIAA2012	-1.8468	0.00158381	0.0459306
KLHL23	3.03472	0.00180251	0.0493594
KLK7	-2.22091	7.0914e-05	0.00923547
KMT2A	-2.26844	0.00166264	0.0471986
KRAS	1.24351	0.000671638	0.0307346
KRBA1	-1.73126	0.00175788	0.0490181
KYAT3	1.0715	0.000511315	0.0264415
LARP7	-1.62083	0.000433979	0.0244022
LDHD	2.57607	7.70884e-06	0.00273485
LFNG	-1.77112	2.55866e-05	0.00540608
LLGL2	2.03786	0.00016856	0.0149281
LOC100153359	2.67194	0.00047631	0.0256168
LOC100511905	1.53724	0.000157982	0.0146305
LOC100512780	2.94191	0.000441799	0.0245647
LOC100513868	2.23776	0.00142834	0.0444309
LOC100514469	-1.30221	0.00140445	0.0440082
LOC100516665	-2.10191	0.000607515	0.0287986
LOC100517524	3.48543	0.000378998	0.0223979
LOC100520273	2.95018	0.00142132	0.0443487
LOC100522498	-3.37535	0.00018454	0.0153622
LOC100525112	2.41585	0.000305623	0.0199126
LOC100621626	-3.37843	0.000870354	0.035075
LOC100623504	4.43427	4.09732e-05	0.00665926
LOC100624648	-5.88801	9.34361e-08	0.00015857
LOC100625662	-2.03726	0.000561968	0.0279036
LOC100626407	-1.61429	0.00124581	0.0425533
LOC100627836	2.76347	0.000316978	0.0203501
LOC100737142	-1.77769	0.00144172	0.0444309
LOC100737676	4.09296	0.000163021	0.0147017
LOC100738425	2.15955	0.000140545	0.0135726
LOC100739663	4.25557	4.99849e-05	0.00739277
LOC102158035	-1.74993	0.00128241	0.0426522
LOC102158214	3.57942	1.21737e-07	0.000163681
LOC102160003	-2.20358	0.000174365	0.0150699
LOC102161013	2.94193	0.000256998	0.0183732
LOC102165146	-3.50685	0.000363243	0.0220602
LOC102165987	-4.07946	0.000726846	0.0320897
LOC102167481	2.09843	9.64794e-06	0.00297717
LOC106504658	-2.63801	3.97311e-06	0.00205812
LOC106505010	3.92388	1.07214e-07	0.00015857
LOC106506744	4.18663	2.82021e-05	0.0055758
LOC106506966	-3.44627	0.00180672	0.0493594
LOC106509660	3.00836	4.60593e-05	0.00702286
LOC106510200	2.32411	0.00021083	0.0163256
LOC106510465	-1.88011	0.00135525	0.0433856
LOC110255214	2.19449	0.000116113	0.0119258
LOC110255287	-2.33822	0.000175181	0.0150699
LOC110255693	-2.98551	0.000199891	0.0158946
LOC110255845	1.8737	0.00130066	0.0426522
LOC110256025	-3.11625	0.000230852	0.0170715
LOC110256043	2.98918	0.000127549	0.0127684
LOC110256296	-2.28028	0.00130101	0.0426522
LOC110256933	-2.75574	0.000363941	0.0220602
LOC110258212	-3.28596	0.00028546	0.0193668
LOC110258345	-3.24085	0.00179429	0.0493594
LOC110258364	1.91148	0.000571088	0.0282488
LOC110258370	-2.51986	0.000249417	0.0180827
LOC110258569	3.04275	9.88047e-06	0.00298229
LOC110258589	3.9159	0.000109291	0.0114861
LOC110259376	-2.65227	0.000653494	0.0302037
LOC110260316	-1.76996	0.00136972	0.0435661
LOC110261249	-3.11585	4.34788e-05	0.00684097
LOC110261595	-2.09614	0.00112899	0.0408252
LPIN1	-1.70866	0.000837364	0.0343064
LPIN3	1.55979	0.00047456	0.0256158
LRAT	4.19263	0.00167555	0.0473831
LRRC10B	2.63679	0.00052105	0.0265736
MACF1	-2.52231	0.000383143	0.0223979
MAOA	2.93721	0.0012392	0.0425533
MAOB	3.25347	0.000324686	0.0205218
MCCC1	-1.21662	0.00176853	0.0491121
MDN1	-2.29484	0.00122311	0.0425324
ME2	1.63179	6.32533e-05	0.00866219
MED18	1.69736	2.84695e-06	0.00183071
MEOX2	-1.92008	0.0013789	0.0435769
MEP1A	3.60639	9.03881e-05	0.0102834
MGAM	3.76644	4.86424e-06	0.00224819
MISP	2.93444	0.000683458	0.0310072
MKRN2OS	2.99073	7.30595e-05	0.00923547
MMGT1	1.37457	0.00105932	0.0395248
MOGAT2	3.4549	6.6851e-05	0.00890744
MPP1	2.24463	8.37677e-05	0.0100726
MRC1	1.87835	0.00145529	0.0445626
MRO	5.03451	0.000780311	0.0328798
MRPL10	1.09913	0.000670293	0.0307346
MRPS35	1.16459	0.000791464	0.0331697
MRPS36	2.18706	0.000726727	0.0320897
MSANTD2	-1.38116	0.000507848	0.0264415
MT1A	3.88165	0.000632087	0.029678
MTHFD2L	3.68726	0.000317841	0.0203501
MTMR7	3.12683	0.00064895	0.0300877
MXD1	1.91288	0.00164396	0.0469386
MYCBP2	-1.88295	0.000801038	0.0332956
MYO15B	2.56024	0.000390054	0.0227122
MYO16	-1.6426	0.000127771	0.0127684
MYO1A	3.33618	5.45806e-06	0.00230642
MYO1D	2.33061	0.00074294	0.0324323
MYO5A	-1.71589	0.00180884	0.0493594
MYO5B	2.35163	0.00137391	0.0435769
MYO7B	2.53803	0.000492916	0.0260365
MYORG	1.91563	0.00165938	0.0471966
MYSM1	-1.44355	0.000755692	0.0324323
MYZAP	1.88105	0.000627175	0.0295411
NAALADL1	2.78778	5.70663e-05	0.00798267
NADK	1.6816	0.000377369	0.0223979
NAV3	-1.47835	0.000382448	0.0223979
NCCRP1	2.64946	1.76474e-05	0.00435007
NCF4	-1.1738	0.00112998	0.0408252
NEURL1B	2.49088	3.85478e-05	0.00640024
NEURL3	2.74881	0.000229645	0.0170676
NGEF	1.97531	0.00147966	0.0447497
NIN	-1.9795	0.00134186	0.0432377
NIPA1	-1.42241	0.000216942	0.0165194
NLRP6	3.10699	7.69114e-05	0.00955898
NMUR1	-2.91668	0.00152903	0.0453194
NOSTRIN	3.69109	0.000118017	0.0120377
NPC1L1	2.64632	0.000758727	0.0324323
NR1I2	2.84081	0.00028502	0.0193668
NR2F6	1.61582	0.00111849	0.0407534
NTS	5.28865	1.65604e-08	6.12321e-05
NUDT12	2.86947	7.21357e-05	0.00923547
NXF1	-1.65429	0.00125443	0.0426522
OAT	2.73633	0.00075845	0.0324323
OBSCN	-2.58783	0.000801436	0.0332956
OCRL	2.21473	0.000180077	0.0153065
OFD1	-2.01156	0.00141713	0.0443115
OGFOD2	1.25701	0.0014737	0.0447497
OGT	-2.07314	0.00158012	0.0459136
OLR1	2.02218	0.0015343	0.0453846
OTULINL	-1.39694	5.53623e-05	0.0079496
OXA1L	1.27036	0.00151344	0.0450377
P2RY1	1.63897	0.000186056	0.0153622
P2RY2	2.47988	0.00127686	0.0426522
PARP3	1.69541	0.00152638	0.0453194
PBLD	2.66048	1.3834e-05	0.00365366
PC	1.96634	0.000523314	0.0265973
PCDH11X	-1.97193	0.00145415	0.0445626
PCK1	3.37028	0.000756457	0.0324323
PCSK5	1.95037	0.00122301	0.0425324
PCYT1A	1.57821	0.000432534	0.0244022
PDE1A	1.96555	0.000881115	0.0352754
PDE5A	1.59122	0.000478895	0.0256625
PDE6D	1.15362	0.000562223	0.0279036
PDXK	2.66567	0.000186604	0.0153622
PDZD3	2.7426	0.000892768	0.035317
PDZK1	2.95325	0.00112957	0.0408252
PEPD	2.35556	0.000108082	0.0114861
PEX11A	1.82265	0.000912273	0.0355204
PFKFB1	-2.67248	0.000587432	0.0282978
PI16	3.87612	0.00015987	0.0146862
PIK3C2G	3.65458	0.000138076	0.0134352
PIK3IP1	-1.82733	0.000162322	0.0147017
PKP1	2.86994	0.000175105	0.0150699
PLA2G12B	3.37463	1.75997e-05	0.00435007
PLA2G4B	-1.83366	0.00140358	0.0440082
PLB1	4.48851	0.000190862	0.0153622
PLCB3	1.86312	0.00149423	0.0448003
PLCE1	-1.99467	0.00115044	0.0411984
PLCH2	3.70313	0.00123372	0.0425533
PLCXD2	-1.98103	0.000590603	0.0282978
PLEKHG5	-1.42685	0.000457371	0.0250486
PLEKHG6	3.86385	2.46921e-05	0.00537054
PLIN3	2.49263	2.24857e-05	0.00527234
PLLP	2.83652	0.000642514	0.029883
PLS1	3.0381	0.000288606	0.0194022
PLSCR1	2.44063	0.000268837	0.0189338
PLSCR4	1.49865	0.000204401	0.0160803
PMP22	1.79904	0.00160553	0.0462881
PMVK	1.25645	0.00130375	0.0426522
PNISR	-2.13201	0.000739249	0.0324323
PNP	1.31534	0.00160168	0.0462673
PNPO	1.53444	0.00012865	0.0127701
POGLUT1	-1.42283	0.000742703	0.0324323
PPARA	2.17994	0.00146468	0.0446652
PPP1R14D	2.58104	0.00161817	0.0465618
PPP2R2C	3.54458	9.54155e-06	0.00297717
PPP2R3A	1.61941	7.86908e-05	0.00969865
PPRC1	-1.65525	0.00124328	0.0425533
PRELID2	1.99322	0.000977997	0.037473
PRKCQ	-2.18104	0.0012559	0.0426522
PRKDC	-1.47408	0.00184757	0.0498453
PRKRA	-1.25004	0.00127076	0.0426522
PRKRIP1	-2.06892	0.000877406	0.0352631
PROSER2	2.24442	0.000297579	0.0195715
PRR15	2.52639	0.000176574	0.0150955
PRR22	-2.19982	0.000157192	0.0146305
PRSS8	2.63282	0.000161451	0.0147017
PSAT1	1.61368	0.000691269	0.0311703
PSMA4	1.66342	4.17469e-06	0.00205812
PSPH	2.44952	0.000543183	0.0274187
PTK6	3.24511	0.000895702	0.035317
PTPRC	-1.94905	0.00130236	0.0426522
PTPRQ	-4.81582	1.53931e-06	0.00113832
PTPRU	-2.0217	4.94622e-05	0.00738935
RAB17	3.53835	5.27267e-06	0.00229361
RAB2B	1.58693	0.000164312	0.0147189
RAB3C	3.48896	0.000152973	0.0144106
RAPGEFL1	3.4397	6.43077e-07	0.000652123
RAX	4.78674	0.000535891	0.0271432
RBP2	3.81304	7.98558e-05	0.00976089
RCVRN	-3.04793	0.00072122	0.0320326
REEP6	3.07442	8.22719e-07	0.000715765
RGN	2.94488	0.00113173	0.0408252
RHOC	1.86617	0.00134819	0.0433472
RHOD	1.70505	0.000642197	0.029883
RHPN1	3.26197	8.07716e-06	0.00273485
RINL	-2.06109	0.0016377	0.0468503
RIOX2	-1.35878	0.000255961	0.0183732
RIPK4	2.9187	1.11128e-05	0.00322272
RIPPLY3	4.79667	0.000285131	0.0193668
RNASEL	1.94012	0.00066232	0.0305162
RND2	3.14749	2.52162e-05	0.00540504
RNF122	-1.80492	0.000492785	0.0260365
RNF152	2.36784	0.000687672	0.0311029
RNF212	-2.82399	0.00127614	0.0426522
RTL4	6.09439	5.23322e-07	0.000595379
RUNX1	-1.79543	0.000586772	0.0282978
RXRA	1.70707	0.000750494	0.0324323
RXRG	3.11402	0.000272183	0.0189886
SCD	-1.05929	0.00166632	0.0472123
SCIN	2.89698	4.90683e-05	0.00738935
SCLT1	-2.16411	0.000591212	0.0282978
SCN4A	-1.98072	0.000510185	0.0264415
SDSL	5.36155	5.80893e-10	8.5914e-06
SELENOP	2.75315	0.000376482	0.0223979
SEMA3C	2.17175	0.00143592	0.0444309
SEMA4F	-1.87123	0.000344801	0.0214269
SEPHS2	1.82989	0.000859606	0.0348317
SERPINB1	2.38325	0.000334357	0.020954
SERTAD4	3.01914	1.16973e-05	0.0032642
SGIP1	2.55108	2.7163e-06	0.00182609
SGK2	3.1975	0.000203222	0.016073
SH3YL1	2.24768	0.00122507	0.0425324
SHPK	1.53548	0.00157108	0.0459136
SLC13A2	3.85343	0.000100341	0.0111383
SLC15A1	3.2378	0.000457079	0.0250486
SLC25A1	1.5878	0.00157834	0.0459136
SLC25A10	1.87928	0.000914665	0.0355204
SLC25A20	1.62876	0.00123929	0.0425533
SLC28A2	3.59615	5.67985e-05	0.00798267
SLC2A2	4.10246	0.000294102	0.0195715
SLC34A3	2.19512	0.000473985	0.0256158
SLC35A1	-2.00388	6.6666e-05	0.00890744
SLC37A3	-1.89044	0.000320387	0.0204016
SLC38A1	-1.96377	0.00178581	0.0492765
SLC5A1	2.97923	0.00037235	0.0223979
SLC5A11	2.97601	0.000362877	0.0220602
SLC5A12	3.63431	2.87054e-05	0.00558622
SLC5A3	-1.48619	0.000321404	0.0204016
SLC6A17	-2.26618	0.00109447	0.0402505
SLC6A19	2.3881	0.000809827	0.03355
SLC6A3	-2.69969	0.000716941	0.0319384
SLC6A4	3.25982	7.04018e-06	0.00273485
SLC6A8	2.97236	0.000190461	0.0153622
SLC7A6	-1.67924	0.000520397	0.0265736
SLC7A9	2.54084	0.000498197	0.0261288
SLC9A3R1	2.0529	0.000116084	0.0119258
SLC9A9	-1.33168	0.00108529	0.0401286
SLCO2A1	-1.46194	0.00127069	0.0426522
SMAD9	1.33715	0.00174208	0.048798
SMC6	-1.79123	0.00136936	0.0435661
SMIM24	2.79577	0.000853062	0.034757
SMPD5	-3.03753	0.000913546	0.0355204
SNAP23	1.46666	0.00148258	0.0447497
SNX21	1.42739	0.000975745	0.037473
SOWAHA	2.84961	0.0011996	0.0420428
SOWAHC	1.80837	0.00147705	0.0447497
SPSB4	2.65991	0.000793921	0.0331697
SS18L1	-1.59296	0.00117911	0.0417202
STAP2	2.27852	0.000215294	0.0164984
STARD4	2.29648	8.78482e-05	0.0102208
STX3	2.15197	0.000867846	0.0350695
SULT1E1	4.5576	1.05515e-07	0.00015857
SUSD1	-2.27829	0.000403211	0.0233863
SYNGAP1	-2.05487	0.00116358	0.0414857
TBX3	2.68715	0.000750977	0.0324323
TCN2	1.83333	0.00064056	0.029883
TDP2	1.80354	0.000900532	0.0353286
TENT5B	3.12506	0.000151153	0.0143305
TESK2	2.15705	0.000158275	0.0146305
TESPA1	-2.28933	0.000986913	0.0376197
TEX29	-2.2352	0.00163746	0.0468503
TGM1	-3.36956	3.77652e-05	0.00634713
THAP2	1.34807	0.000208074	0.0162826
THOC1	-1.69573	0.000579797	0.0282978
TJP1	1.24207	7.29978e-05	0.00923547
TKTL2	-2.95579	0.000223981	0.0168461
TLCD4	2.52396	0.000896658	0.035317
TLDC2	2.74074	0.000314221	0.020294
TM6SF2	2.21195	0.00116687	0.0414857
TMEM139	3.26226	3.20889e-05	0.00578774
TMEM141	1.47685	0.00033195	0.0208917
TMEM154	-1.26888	0.0018194	0.0495559
TMEM184A	1.92399	0.00106393	0.0395364
TMEM252	3.43155	0.000165202	0.0147189
TMEM79	3.15626	2.43004e-05	0.00537054
TMEM82	2.64108	0.000120718	0.0122289
TNFSF14	-1.8679	0.00168659	0.0476042
TNFSF4	-1.93062	0.000437918	0.0244408
TNS4	3.63134	2.81838e-05	0.0055758
TOR1B	-1.0674	0.000584541	0.0282978
TP53I3	3.05874	0.000210607	0.0163256
TPPP	3.81589	1.05495e-07	0.00015857
TRIM36	1.56854	0.00111872	0.0407534
TRIM7	3.87668	1.01453e-06	0.000833609
TSPAN15	1.8399	0.000673292	0.0307346
TSPO	1.4936	0.00185723	0.0499427
TTC25	-2.20163	0.000109502	0.0114861
TUBAL3	3.76745	6.49057e-06	0.00259447
TYW1	-1.40862	0.000257151	0.0183732
UNC5CL	1.88931	0.00093329	0.0361344
UQCRC1	1.53479	0.00109675	0.0402505
UQCRC2	1.53373	0.00130774	0.0426522
USH1C	3.51966	1.08015e-05	0.00319508
VDR	2.25852	0.00155029	0.0455964
VIL1	3.37703	8.91465e-05	0.0102208
VILL	2.35266	0.000699373	0.0314399
WIPF3	4.0156	4.57419e-05	0.00702286
WWC1	2.10052	0.00108957	0.0401863
WWOX	-1.28605	0.00164959	0.0470086
XKR9	4.0982	0.000548119	0.0275738
XPNPEP1	2.13381	0.000100171	0.0111383
XPNPEP2	2.95204	5.72118e-05	0.00798267
ZCCHC18	-2.05112	0.000890892	0.035317
ZFAT	-1.2259	0.000751321	0.0324323
ZFYVE27	-1.34457	4.56675e-06	0.00217878
ZNF132	-3.58267	0.000281304	0.0193511
ZNF354A	-1.47649	0.00119915	0.0420428
ZNF554	-1.78517	0.00176989	0.0491121
ZNF605	-1.3496	0.00081459	0.033653
ZNF891	-1.72518	0.00156809	0.0459136
ZSWIM5	1.97137	3.48207e-05	0.00605881

## Sheet: protein in ileum
All differential expression protein in ileum
Protein_ID	NAME	log2FC	Pvalue	Qvalue
XP_005665953.2	RPS10	2.0813	6.95082e-05	6.95082e-05
XP_020957421.1	TIGD2	1.92036	0.005573	0.005573
XP_020940728.1	LOC100623613	1.78322	0.0189905	0.0189905
XP_020954271.1	UHRF1BP1	1.61993	0.00292478	0.00292478
XP_020941139.1	LOC110259737	1.60717	0.0043419	0.0043419
XP_020921131.1	SPATA13	1.48976	0.00040659	0.00040659
XP_005667040.1	HPGDS	1.3677	0.00050095	0.00050095
XP_005653436.2	EYA3	1.34659	0.00722977	0.00722977
XP_020950023.1	LRFN1	1.301	0.0109732	0.0109732
XP_020946876.1	LOC110260568	1.2979	2.25917e-06	2.25917e-06
XP_003358403.2	STAC	1.28238	1.44191e-05	1.44191e-05
XP_005667068.2	PKD2	1.24604	0.000596992	0.000596992
XP_020950217.1	PPM1N	1.24418	0.00686214	0.00686214
XP_020951593.1	SH3D21	1.09099	0.000974805	0.000974805
XP_020947824.1	TM7SF3	1.06217	0.00725409	0.00725409
XP_020928409.1	SUFU	1.03571	0.00310696	0.00310696
XP_003124745.1	DECR2	1.0177	0.00109407	0.00109407
XP_020939550.1	ZNF414	0.984813	0.00146416	0.00146416
XP_020955331.1	LOC106504545	0.960604	2.57115e-06	2.57115e-06
XP_001927724.1	LOC100152197	0.939723	0.0209105	0.0209105
XP_003354394.1	SPINK1	0.921466	0.000361396	0.000361396
XP_003126692.1	HCFC2	0.905782	0.00839409	0.00839409
NP_001172070.1	OAT	0.898149	0.00154321	0.00154321
XP_020919535.1	KCNH1	0.85936	0.00115509	0.00115509
NP_001026950.1	FABP2	0.839498	0.00147973	0.00147973
XP_020956057.1	HSD17B13	0.833585	0.000971438	0.000971438
XP_020925721.1	ATP13A4	0.823316	0.0398329	0.0398329
XP_020929214.1	CIT	0.821557	0.00256159	0.00256159
XP_013843168.2	STX1B	0.809225	0.000964275	0.000964275
NP_001182440.1	GYS2	0.802844	0.0033262	0.0033262
NP_001108148.1	LIMA1	0.798541	0.00112565	0.00112565
XP_020949549.1	LOC102166944	0.789702	0.0255136	0.0255136
NP_999139.1	PLP1	0.72294	8.58628e-11	8.58628e-11
XP_020933985.1	TUSC3	0.712881	3.74722e-05	3.74722e-05
XP_020940604.1	RNF14	0.703747	3.48123e-06	3.48123e-06
XP_005666261.1	MBIP	0.698781	0.000440978	0.000440978
XP_020919713.1	DDX58	0.698481	0.00414562	0.00414562
NP_001177207.1	ATG2A	0.691238	1.95638e-05	1.95638e-05
NP_001171683.1	MRM2	0.689816	0.000969838	0.000969838
XP_005665901.1	SLA-DQA1	0.688907	0.00223258	0.00223258
XP_020950076.1	CCDC97	0.67137	0.0100011	0.0100011
XP_020933352.1	MMP24	0.670991	0.000135108	0.000135108
XP_003130446.4	PTPN14	0.670478	0.000228951	0.000228951
NP_001191700.1	BHMT2	0.667467	3.47591e-08	3.47591e-08
XP_020950163.1	LOC102167273	0.65182	0.00058253	0.00058253
XP_003125781.1	C4H1orf189	0.650321	0.016964	0.016964
XP_001927152.1	RPP25	0.634652	2.92428e-05	2.92428e-05
XP_005665258.3	ZBTB8B	0.622592	0.036661	0.036661
XP_001927736.2	SLC39A5	0.599272	0.0120612	0.0120612
NP_001004046.1	FABP1	0.597918	0.0186341	0.0186341
XP_020941035.1	ADGRV1	0.594809	2.06623e-07	2.06623e-07
NP_001172115.1	DNPEP	0.593994	0.00243401	0.00243401
XP_003359925.2	PSD3	0.593071	1.21676e-06	1.21676e-06
XP_020931608.1	GPR35	0.592665	0.000438221	0.000438221
XP_003482704.1	RBBP5	0.592051	0.0346843	0.0346843
XP_020946745.1	ARHGAP8	0.590465	0.0440879	0.0440879
XP_020954137.1	LOC106504370	0.587702	0.00121088	0.00121088
XP_020930417.1	BAZ2B	0.582439	0.00643941	0.00643941
XP_005673794.1	P2RY10	0.573906	0.000356386	0.000356386
XP_003353735.4	LAMC3	0.568941	0.000630204	0.000630204
XP_020930931.1	COL4A3	0.565889	0.0122001	0.0122001
XP_003123266.2	LOC100526209	0.56419	0.000343426	0.000343426
XP_020953416.1	NEGR1	0.555878	0.000671476	0.000671476
NP_999380.2	FABP6	0.553499	0.0178912	0.0178912
NP_001139340.1	TRPC4	0.552644	1.51552e-05	1.51552e-05
XP_005656931.1	HEXD	0.5463	0.00502488	0.00502488
XP_020919964.1	LYPLAL1	0.545702	0.000169589	0.000169589
XP_020939165.1	PIK3R2	0.545264	2.20612e-06	2.20612e-06
NP_998933.1	SLA-7	0.53825	2.01177e-06	2.01177e-06
XP_020938670.1	LOC100514032	0.534538	0.0257477	0.0257477
XP_001928354.2	SDSL	0.530517	0.00071336	0.00071336
NP_001186971.1	BHMT	0.529339	5.81688e-05	5.81688e-05
XP_020956209.1	LOC110261963	0.527336	0.026364	0.026364
XP_020956190.1	CTSO	0.52647	0.000124647	0.000124647
XP_001929430.4	LOC100152738	0.522847	0.00023564	0.00023564
XP_003123039.1	ATP5F1D	0.521563	3.05551e-05	3.05551e-05
XP_003357811.1	NEBL	0.51699	2.2021e-05	2.2021e-05
XP_020954544.1	HOMER2	0.513237	0.00595891	0.00595891
XP_003355856.1	MT-2B	0.507625	0.0196116	0.0196116
XP_020922652.1	KLHL11	0.506201	0.00209077	0.00209077
XP_020927709.1	PNLIPRP2	0.501504	0.0358928	0.0358928
NP_001157481.1	KLF16	0.500878	0.00739972	0.00739972
XP_005663795.1	FAM118A	0.495201	0.00151041	0.00151041
XP_001928763.2	HINT3	0.493177	0.000143857	0.000143857
XP_020921970.1	LOC110255905	0.491223	0.00667982	0.00667982
XP_020941741.1	KTN1	0.488291	0.000182702	0.000182702
XP_020925412.1	BCHE	0.487855	2.85073e-05	2.85073e-05
XP_001928602.1	SLAMF6	0.485575	0.00566378	0.00566378
XP_020935266.1	TRMT2B	0.480899	0.0491998	0.0491998
XP_020947560.1	ATP23	0.480689	0.00392259	0.00392259
XP_013840926.1	MYEF2	0.478107	1.47137e-05	1.47137e-05
NP_001230370.1	EMC4	0.477659	1.27589e-07	1.27589e-07
NP_001038084.1	MPDU1	0.476476	0.000239013	0.000239013
XP_003353734.1	ASS1	0.473348	0.0173104	0.0173104
XP_020950500.1	KLK14	0.472529	0.0118889	0.0118889
XP_020952382.1	LOC100511937	0.469613	0.00765583	0.00765583
XP_003132372.3	SHQ1	0.468313	0.0382788	0.0382788
NP_001121941.2	ISG15	0.467306	0.026816	0.026816
XP_005672350.1	UGT1A6	0.46702	0.0424973	0.0424973
XP_020922134.1	FAAP100	0.458439	0.000966449	0.000966449
XP_020924193.1	CD80	0.455856	0.00384593	0.00384593
XP_013845222.2	LNX2	0.450308	0.00120374	0.00120374
XP_020927833.1	LPL	0.448318	1.55492e-07	1.55492e-07
XP_020954933.1	LOC102165774	0.445827	0.000112633	0.000112633
NP_001182281.1	MDK	0.443501	0.038876	0.038876
XP_020955057.1	DCAF5	0.436517	0.000472518	0.000472518
XP_013851074.1	TMC5	0.435356	0.0235846	0.0235846
XP_001926384.1	ORMDL1	0.434338	0.0157403	0.0157403
XP_020929729.1	PITPNM2	0.430817	0.0208579	0.0208579
XP_003122590.1	TM7SF2	0.429303	0.000936072	0.000936072
XP_020955653.1	NRXN3	0.425869	0.0319841	0.0319841
XP_020955221.1	ADCK1	0.425795	0.0111551	0.0111551
XP_020938558.1	RCOR2	0.423982	3.29124e-05	3.29124e-05
XP_020957454.1	WDFY3	0.423117	0.0288723	0.0288723
XP_020952900.1	ZFP30	0.42304	0.0260973	0.0260973
XP_020930640.1	SCRN3	0.422189	0.00083093	0.00083093
XP_020934662.1	AVL9	0.419863	0.0079704	0.0079704
XP_020952761.1	RPGRIP1L	0.419845	2.58408e-06	2.58408e-06
XP_013838240.1	RILPL2	0.419557	0.0327038	0.0327038
XP_020936901.1	PAXX	0.414519	5.43251e-05	5.43251e-05
XP_003131581.1	SCRN2	0.413498	6.71067e-06	6.71067e-06
NP_001131096.1	SLC30A5	0.413155	1.22039e-05	1.22039e-05
XP_003123388.3	NACC1	0.412976	0.000228665	0.000228665
XP_020944648.1	ENPP2	0.412499	0.0459898	0.0459898
XP_020919928.1	KIF21B	0.411527	0.00134009	0.00134009
NP_001038033.2	AKR1E2	0.409213	0.0256158	0.0256158
XP_020951407.1	HDC	0.408777	0.0039691	0.0039691
XP_020942135.1	USP31	0.406861	0.0486623	0.0486623
XP_003483803.1	PDE6D	0.40624	7.73208e-07	7.73208e-07
XP_003353441.1	CCDC9B	0.402708	0.00748229	0.00748229
XP_020933010.1	RBL1	0.402624	0.015738	0.015738
XP_020928406.1	FBXL15	0.402262	0.00538509	0.00538509
XP_013839261.1	INPP5F	0.40028	0.000446397	0.000446397
XP_005661842.1	LOC100739218	0.399626	0.00898902	0.00898902
XP_020921947.1	TTC19	0.397862	0.00513694	0.00513694
XP_020945705.1	KCNA3	0.397468	0.0014282	0.0014282
NP_999553.1	APOA4	0.397116	0.000279186	0.000279186
NP_999554.2	GSTA1	0.395992	0.00358816	0.00358816
XP_020927832.1	HPD	0.390846	0.00666811	0.00666811
XP_020951728.1	LAMA1	0.387134	2.94781e-05	2.94781e-05
XP_020957424.1	PPM1K	0.383971	0.0235553	0.0235553
XP_020933855.1	LOC110257476	0.38348	0.00206213	0.00206213
XP_020941869.1	CNPY4	0.382842	0.000200852	0.000200852
XP_013841525.2	MAOB	0.381249	3.73002e-05	3.73002e-05
XP_003130773.5	TMEM236	0.376249	0.000569592	0.000569592
NP_001233597.1	PQBP1	0.374789	0.00148603	0.00148603
XP_003128096.3	HPDL	0.370009	2.52054e-05	2.52054e-05
NP_001165012.1	ATP1A2	0.369829	3.58256e-06	3.58256e-06
XP_005665240.1	BSDC1	0.368951	0.0355147	0.0355147
NP_999231.1	DAO	0.367091	0.0359539	0.0359539
XP_020938816.1	ALX4	0.367038	4.06387e-06	4.06387e-06
XP_003354526.1	TRIP6	0.366035	0.00636477	0.00636477
XP_020946175.1	C4H8orf33	0.363931	0.0273337	0.0273337
XP_003125982.3	LOC100512780	0.363174	0.0482227	0.0482227
XP_001929141.1	COQ6	0.363124	0.00382431	0.00382431
XP_013845350.2	CDHR5	0.362667	0.0490671	0.0490671
XP_013837986.2	LOC100152428	0.361822	0.016803	0.016803
XP_013837734.1	TPRG1	0.358851	0.00040996	0.00040996
XP_005662870.1	ADCK5	0.358687	0.0151164	0.0151164
XP_005661695.1	P4HA2	0.358208	0.000545143	0.000545143
XP_020918234.1	RAB30	0.354877	6.28293e-05	6.28293e-05
NP_001182046.1	VIPR2	0.353135	0.000855241	0.000855241
XP_020929905.1	BCL7A	0.352386	0.0109561	0.0109561
XP_003356390.1	PSMG2	0.352046	8.40438e-05	8.40438e-05
XP_003129579.1	LOC100520442	0.351079	0.00412336	0.00412336
XP_013837365.2	SUMF1	0.348454	0.000165497	0.000165497
XP_001926274.1	STX11	0.346154	0.00607984	0.00607984
NP_001230317.1	HSPB7	0.345521	1.4136e-05	1.4136e-05
XP_003358264.1	MED31	0.344323	0.00146814	0.00146814
XP_020946429.1	SNX7	0.343513	5.78098e-06	5.78098e-06
NP_001121946.1	GBP2	0.342446	0.0182554	0.0182554
NP_001070688.1	RGN	0.342409	5.6183e-06	5.6183e-06
XP_005657853.1	RBM3	0.341208	9.21029e-06	9.21029e-06
XP_020937952.1	LOC110258997	0.340465	0.0279085	0.0279085
XP_020925839.1	GPR107	0.340391	8.51673e-07	8.51673e-07
NP_999165.1	HP	0.340355	0.0107134	0.0107134
XP_020954383.1	TRERF1	0.340301	9.8225e-05	9.8225e-05
XP_020920345.1	MYORG	0.340118	0.00110355	0.00110355
XP_020954945.1	CD226	0.33998	0.00292621	0.00292621
XP_005672701.3	VPS37A	0.339371	0.0147309	0.0147309
XP_020931919.1	RAB11FIP1	0.338998	4.86758e-05	4.86758e-05
XP_003353764.1	LOC100157017	0.33898	0.00242114	0.00242114
XP_005660583.1	ABL1	0.338927	6.49496e-07	6.49496e-07
XP_020923474.1	EIF5A	0.338522	2.08222e-05	2.08222e-05
NP_001002801.1	APOC3	0.336703	0.0132694	0.0132694
XP_020933351.1	E2F1	0.336623	0.000819176	0.000819176
NP_999046.1	CRYL1	0.335967	0.0184409	0.0184409
XP_020946418.1	PPM1J	0.335965	0.0132572	0.0132572
XP_005663319.1	PEAR1	0.335728	0.0159208	0.0159208
XP_013844549.1	LPCAT4	0.334236	0.00761476	0.00761476
XP_020940772.1	LOC110259630	0.333474	0.00884336	0.00884336
XP_001929057.3	DHX35	0.33337	5.926e-05	5.926e-05
XP_020921558.1	POGLUT2	0.332942	0.00542009	0.00542009
XP_020957679.1	C9H11orf54	0.33085	0.00977266	0.00977266
XP_020922751.1	COPZ2	0.33085	0.000531689	0.000531689
XP_020951658.1	CAP1	0.329942	0.00639854	0.00639854
NP_001231114.1	PEX3	0.329578	0.000704847	0.000704847
XP_013854905.1	PDE2A	0.329476	0.00704684	0.00704684
XP_001924493.1	LRRTM3	0.328379	0.0260798	0.0260798
XP_020949561.1	PSME3IP1	0.327463	0.0187794	0.0187794
XP_020938282.1	SLC22A18	0.327146	0.0190895	0.0190895
XP_020925466.1	DNAH12	0.326901	0.000919682	0.000919682
XP_020947061.1	PARVB	0.326461	4.79797e-06	4.79797e-06
XP_013851606.1	ZZZ3	0.325138	0.0473413	0.0473413
XP_013852993.1	MPST	0.324208	7.05445e-05	7.05445e-05
NP_001163992.1	ESRRA	0.323315	0.031268	0.031268
XP_013850328.2	CDHR2	0.323069	0.0103257	0.0103257
NP_999502.1	PPP1R14A	0.323025	0.0174425	0.0174425
XP_003357763.1	IDNK	0.322853	0.0112743	0.0112743
XP_020953572.1	HEXA	0.322757	0.000860966	0.000860966
XP_005652910.1	WDR83	0.322137	0.0374381	0.0374381
XP_020919379.1	RASAL2	0.319532	0.0102131	0.0102131
NP_001191699.1	MACROD1	0.319237	0.00221612	0.00221612
XP_020934287.1	PAXIP1	0.318489	0.000167399	0.000167399
XP_020943302.1	FEZ2	0.314942	0.00323624	0.00323624
XP_001925073.2	MRPL3	0.314544	1.16382e-06	1.16382e-06
XP_020949792.1	ESRP2	0.31437	6.07125e-05	6.07125e-05
NP_001004039.1	SLA-DMA	0.311678	0.0335056	0.0335056
NP_001092073.1	HPS5	0.311204	0.00397158	0.00397158
XP_013845791.1	FBXW8	0.310156	6.62063e-06	6.62063e-06
XP_003122763.3	MED19	0.308571	0.000306631	0.000306631
XP_001927959.3	CLK3	0.30689	0.00495797	0.00495797
XP_020950652.1	PTPRH	0.303469	0.0245245	0.0245245
XP_020944956.1	LOC100738003	0.303462	0.00841727	0.00841727
NP_001231932.1	SPRYD3	0.303286	5.86442e-06	5.86442e-06
XP_005660985.1	DDB2	0.301981	0.0260842	0.0260842
XP_003357009.1	JCHAIN	0.301836	0.00244478	0.00244478
XP_020920577.1	MSRB2	0.300994	0.0352478	0.0352478
XP_020920190.1	ELF3	0.299846	0.0132866	0.0132866
XP_005664405.1	RFWD3	0.299773	0.0133021	0.0133021
XP_013852472.2	THBS3	0.297535	0.000241243	0.000241243
XP_003135387.3	NDUFA1	0.295237	0.0271914	0.0271914
XP_020956337.1	MGST2	0.295188	0.00652826	0.00652826
NP_001116696.1	RNF5	0.294782	0.000272338	0.000272338
NP_001004032.1	SPAI-2	0.294442	0.000407209	0.000407209
XP_003131371.1	HEXIM1	0.294107	0.00228944	0.00228944
XP_020949932.1	NUDT19	0.293944	0.00219627	0.00219627
NP_001230533.1	AMZ2	0.293126	8.94872e-05	8.94872e-05
XP_020923526.1	PIK3R6	0.292923	2.23881e-05	2.23881e-05
NP_001116676.1	TNXB	0.292895	0.00575624	0.00575624
XP_003125122.1	PNO1	0.292822	0.0199998	0.0199998
XP_020951253.1	LDLRAP1	0.292435	0.000110029	0.000110029
XP_013833642.1	TM9SF1	0.292145	0.00110756	0.00110756
XP_020923324.1	LOC110256088	0.291727	0.00030912	0.00030912
XP_020951850.1	HACE1	0.290793	0.00124632	0.00124632
NP_001170799.1	APOC2	0.29055	0.00466906	0.00466906
XP_003135564.1	LOC100516587	0.290544	8.8115e-06	8.8115e-06
XP_020944417.1	SMPDL3A	0.290364	1.34138e-05	1.34138e-05
XP_020950053.1	SPTBN4	0.288216	0.000174333	0.000174333
XP_013846341.1	CFP	0.287905	0.0407235	0.0407235
XP_003134168.1	CNOT8	0.287272	0.000374698	0.000374698
XP_003481609.2	CCNT1	0.285861	2.97563e-05	2.97563e-05
XP_020957178.1	VCPKMT	0.285713	7.58826e-05	7.58826e-05
XP_020923617.1	EPN2	0.285697	0.000539881	0.000539881
XP_020936696.1	NOTCH1	0.285576	0.0242318	0.0242318
XP_003483058.1	MRPL27	0.285372	0.0110858	0.0110858
XP_005654901.1	FBXL12	0.285324	0.00015376	0.00015376
XP_020918349.1	CEP57	0.285279	0.0214628	0.0214628
XP_020922740.1	OSBPL7	0.285044	0.0410651	0.0410651
NP_001038068.2	PRKN	0.284278	0.0312661	0.0312661
XP_020924076.1	LSAMP	0.284059	0.000663179	0.000663179
XP_020946005.1	C4H1orf52	0.283745	0.00130109	0.00130109
XP_020921059.1	LOC100738425	0.283717	0.0382835	0.0382835
NP_001231569.1	RTN1	0.283084	9.52734e-06	9.52734e-06
NP_001177093.1	TMEM38B	0.282571	0.000473177	0.000473177
XP_020942901.1	VWA3B	0.282535	0.00737013	0.00737013
XP_020939217.1	MVB12A	0.282501	0.0052121	0.0052121
NP_001107748.1	NCOA3	0.282063	0.0082865	0.0082865
NP_001231568.1	HRG	0.281456	0.00290248	0.00290248
XP_020919855.1	ZEB1	0.281383	0.00280625	0.00280625
XP_003122859.1	PACSIN3	0.281088	6.18817e-06	6.18817e-06
XP_005655767.1	TIGAR	0.28092	0.000178235	0.000178235
XP_013836932.2	GORASP1	0.280493	0.00535614	0.00535614
XP_020924449.1	MST1R	0.278837	0.0120143	0.0120143
XP_020941665.1	BRAT1	0.278401	0.000265482	0.000265482
XP_020933971.1	NINL	0.277919	0.00148333	0.00148333
XP_003134120.1	PANK3	0.277792	6.58017e-07	6.58017e-07
NP_999563.1	APOA1	0.277589	0.00010366	0.00010366
XP_001929181.1	CPB2	0.277207	0.000202507	0.000202507
XP_020921960.1	SPECC1	0.277139	1.54992e-07	1.54992e-07
XP_020945367.1	GON4L	0.275466	0.00195607	0.00195607
NP_001231117.1	PEAK1	0.27529	0.00266794	0.00266794
NP_001233595.1	STXBP6	0.273929	0.00489644	0.00489644
NP_001090895.1	DDO	0.273802	0.0322996	0.0322996
XP_020939226.1	DDA1	0.273475	4.76605e-05	4.76605e-05
XP_020923674.1	TOM1L2	0.273114	0.000264868	0.000264868
XP_020929712.1	HSCB	0.272994	0.000316044	0.000316044
XP_020938194.1	LOC102161418	0.272451	0.00527045	0.00527045
XP_013843283.1	TRAF7	0.271471	0.0204179	0.0204179
NP_998940.1	CD3D	0.271292	0.0110227	0.0110227
XP_020918058.1	LOC100513367	0.271038	0.00944312	0.00944312
XP_003359257.2	ARID5B	0.270781	0.0368614	0.0368614
XP_020934132.1	UBE2B	0.270585	7.18315e-05	7.18315e-05
XP_020930238.1	SPATS2L	0.269482	0.0173281	0.0173281
XP_001928351.2	IRF2BPL	0.269044	0.00388163	0.00388163
NP_001230991.1	PPP2R5E	0.268757	0.007912	0.007912
NP_001230146.1	CROT	0.268069	0.00234812	0.00234812
NP_001090921.1	C8G	0.267349	1.70147e-05	1.70147e-05
XP_005663352.1	GLMP	0.265827	0.000180519	0.000180519
XP_020931130.1	CERS6	0.265345	0.010535	0.010535
XP_003123274.1	ANGPTL6	0.264701	0.021714	0.021714
XP_003482942.1	TSC22D1	0.263724	4.09117e-05	4.09117e-05
XP_020933187.1	LOC100626120	-0.263057	0.00438472	0.00438472
NP_001090916.2	UIMC1	-0.264545	0.000101567	0.000101567
NP_001177220.1	PNLIPRP2	-0.268772	0.000193007	0.000193007
XP_003482979.1	RAB20	-0.270211	3.3371e-08	3.3371e-08
XP_003353868.2	LRRN4CL	-0.271387	0.000990889	0.000990889
XP_020945766.1	FNDC7	-0.27146	0.000810586	0.000810586
XP_003121199.1	FBXO30	-0.272187	0.00224279	0.00224279
NP_001161109.1	ERG28	-0.272966	4.26989e-05	4.26989e-05
XP_020945467.1	S100A1	-0.274567	0.0167813	0.0167813
XP_020946209.1	COL14A1	-0.274908	0.00455918	0.00455918
XP_005665207.1	TRNAU1AP	-0.275231	0.000491948	0.000491948
XP_001929353.3	GGT5	-0.277072	0.000457368	0.000457368
XP_003481240.1	SNRNP27	-0.277098	0.00220137	0.00220137
XP_020950215.1	POLR1G	-0.27842	0.00327881	0.00327881
NP_001093394.1	FGFR2	-0.278444	0.0333196	0.0333196
NP_999467.1	CTSK	-0.279683	2.9734e-07	2.9734e-07
XP_003354191.2	REX1BD	-0.281679	7.12979e-05	7.12979e-05
XP_003124599.4	EEF2K	-0.282819	7.9249e-06	7.9249e-06
XP_003358467.2	ELP6	-0.282962	0.000362029	0.000362029
XP_003353915.2	LOC100625180	-0.283239	0.00932738	0.00932738
XP_020954330.1	TFEB	-0.284057	0.000256882	0.000256882
XP_020924222.1	LTF	-0.287211	0.00461224	0.00461224
XP_003123107.1	YJU2	-0.28923	0.00021417	0.00021417
XP_020919389.1	RALGPS2	-0.289727	0.000138001	0.000138001
NP_001231571.1	LOC100156741	-0.289801	1.62273e-05	1.62273e-05
XP_020956593.1	FAM193A	-0.290564	0.0141865	0.0141865
XP_005660057.1	ARID4A	-0.291449	3.21506e-05	3.21506e-05
XP_020956547.1	MAEA	-0.294254	6.93797e-05	6.93797e-05
XP_020920501.1	FAM107B	-0.294536	0.00129927	0.00129927
XP_020928342.1	RYR2	-0.294798	0.00147268	0.00147268
NP_001304009.1	ABCA1	-0.295794	0.000633702	0.000633702
XP_020946184.1	SHARPIN	-0.297429	8.67094e-06	8.67094e-06
XP_003359019.2	TFF2	-0.298977	0.0210992	0.0210992
XP_013845027.1	CDCA7L	-0.299338	3.28144e-05	3.28144e-05
XP_003121518.1	GTF2A2	-0.30049	0.00623788	0.00623788
XP_001929075.2	LOC100158115	-0.300527	0.000859485	0.000859485
XP_020952800.1	HAUS5	-0.301954	7.94213e-06	7.94213e-06
NP_998981.1	ICAM1	-0.303	0.000312172	0.000312172
XP_020940501.1	SIL1	-0.303265	0.000121783	0.000121783
XP_020942627.1	TAB2	-0.309694	0.000542423	0.000542423
XP_001927253.3	KRT4	-0.310133	0.0145373	0.0145373
XP_020942312.1	GRIN2A	-0.313304	0.000376847	0.000376847
NP_001116648.1	RAB32	-0.31346	8.82611e-07	8.82611e-07
XP_001928704.1	SEPTIN3	-0.313469	0.00169772	0.00169772
NP_001231041.1	HMGN2	-0.313565	9.38802e-05	9.38802e-05
XP_020939361.1	ADGRL1	-0.315847	7.80658e-05	7.80658e-05
XP_020925660.1	LOC110256379	-0.319431	0.0195563	0.0195563
NP_001003925.1	APOF	-0.32276	7.70712e-05	7.70712e-05
NP_001177169.1	GPD1	-0.324356	0.00197783	0.00197783
NP_001012631.1	SLC7A1	-0.32958	1.68257e-06	1.68257e-06
NP_001177352.1	MBOAT4	-0.329792	4.66073e-08	4.66073e-08
XP_020923712.1	NATD1	-0.33215	0.000404203	0.000404203
XP_003354465.2	PGGHG	-0.339658	0.000402302	0.000402302
NP_001171377.1	S100A9	-0.344014	0.0100604	0.0100604
XP_013851968.1	COL14A1	-0.344224	0.0300463	0.0300463
NP_001258897.1	PYURF	-0.347032	0.00353867	0.00353867
NP_001001635.1	EIF1B	-0.347836	0.000836295	0.000836295
XP_020944596.1	NSMCE2	-0.3483	0.000239382	0.000239382
XP_020953531.1	SLA-2	-0.353546	0.012842	0.012842
XP_005665634.1	MCUR1	-0.356663	0.00021158	0.00021158
XP_020930090.1	GOLGA7B	-0.357738	4.83996e-05	4.83996e-05
XP_013852633.1	SETDB1	-0.360252	0.00056978	0.00056978
XP_020938934.1	PIK3C2A	-0.363564	0.00219989	0.00219989
NP_001116566.1	CDC20	-0.365089	0.000138305	0.000138305
XP_020944339.1	ARNT	-0.365529	1.30025e-07	1.30025e-07
XP_013849821.1	ZNF276	-0.365696	0.000452426	0.000452426
XP_003126121.3	TIMP3	-0.372007	0.0116533	0.0116533
XP_020955732.1	LOC102158547	-0.372249	0.0106857	0.0106857
XP_020952830.1	ZNF565	-0.375606	0.00441258	0.00441258
XP_005665357.1	MYOM1	-0.376775	0.00166928	0.00166928
NP_001137165.1	GZMH	-0.380291	0.000214963	0.000214963
XP_001928887.2	PXDC1	-0.382443	9.98605e-05	9.98605e-05
XP_005653260.1	CDK10	-0.385854	0.0003375	0.0003375
XP_020939939.1	ABCA7	-0.400979	0.00154128	0.00154128
NP_999393.1	PTGDS	-0.42864	0.00206675	0.00206675
NP_001041653.1	DMBT1	-0.434153	0.00530131	0.00530131
XP_020954448.1	SLC29A1	-0.437687	7.34518e-05	7.34518e-05
XP_020937262.1	PPP2R5C	-0.438594	4.76913e-05	4.76913e-05
XP_003130832.5	MLLT10	-0.453233	0.000512304	0.000512304
XP_003131866.1	RFLNB	-0.458523	0.00209475	0.00209475
XP_020941511.1	KTN1	-0.463882	0.00105539	0.00105539
XP_020942784.1	IL1RL2	-0.467325	0.000282953	0.000282953
XP_020922255.1	QRICH2	-0.501006	0.00387417	0.00387417
XP_020936887.1	ABCA2	-0.522762	0.00507276	0.00507276
XP_020937378.1	METTL7A	-0.531113	8.04592e-06	8.04592e-06
XP_020922623.1	NBR1	-0.540445	6.58118e-07	6.58118e-07
NP_001231035.1	RPS10	-0.549116	7.66561e-05	7.66561e-05
XP_013851450.1	LOC100520832	-0.585077	0.00195137	0.00195137
NP_001138319.1	REG3G	-0.607056	0.00221514	0.00221514
XP_020920284.1	DAPK1	-0.627342	2.36431e-05	2.36431e-05
NP_001230346.1	CNOT2	-0.715239	3.20351e-05	3.20351e-05
XP_020925397.1	TBC1D13	-0.740419	0.000809774	0.000809774
XP_020956962.1	FNIP2	-0.813968	0.000751815	0.000751815
XP_020942427.1	DNASE1L2	-1.02648	1.44693e-05	1.44693e-05
