# Supplementary material for: Transcriptomic and Proteomic Analyses of the Liver and Ileum Identify Key Genes and Pathways Associated with Low and High Groups of Social Genetic Effect of Residual Feed Intake
Source: Animals (Basel). 2025 May 7;15(9):1345. doi: 10.3390/ani15091345 (PMC12070873; doi:10.3390/ani15091345)
Supplement: Supplementary file 1 [file animals-15-01345-s001.zip › Supplementary File S4. Enrichment analysis of genes and proteins.xlsx]

## Sheet: Down-reg. DEGs - Liver
Functional Enrichment Analysis of Down-regulated DEGs in Liver
Category	Term	Count	%	PValue	Genes	List Total	Pop Hits	Pop Total	Fold Enrichment	Bonferroni	Benjamini	FDR
GOTERM_BP_DIRECT	GO:0055085~transmembrane transport	6	6.38298	0.00731777	SLC25A48, SLC5A9, LOC102164585, ABCA4, SLC43A1, SLC26A8	75	306	18683	4.88444	0.886281	1	1
GOTERM_BP_DIRECT	GO:0048935~peripheral nervous system neuron development	2	2.12766	0.0274028	NTRK2, ASCL1	75	7	18683	71.1733	0.999732	1	1
GOTERM_BP_DIRECT	GO:0034220~monoatomic ion transmembrane transport	3	3.19149	0.0297976	GABRQ, TMC1, TRPM3	75	68	18683	10.99	0.999871	1	1
GOTERM_BP_DIRECT	GO:0042391~regulation of membrane potential	3	3.19149	0.0297976	GABRQ, KCNH7, ASIC1	75	68	18683	10.99	0.999871	1	1
GOTERM_BP_DIRECT	GO:0046548~retinal rod cell development	2	2.12766	0.0427276	NTRK2, NRL	75	11	18683	45.2921	0.999998	1	1
GOTERM_BP_DIRECT	GO:0021954~central nervous system neuron development	2	2.12766	0.0540646	NTRK2, ASCL1	75	14	18683	35.5867	1	1	1
GOTERM_BP_DIRECT	GO:0042572~retinol metabolic process	2	2.12766	0.072666	LOC110261964, CYP1A1	75	19	18683	26.2218	1	1	1
GOTERM_CC_DIRECT	GO:0005886~plasma membrane	29	30.8511	0.0222671	KCNK5, ERRFI1, SLC43A1, C1H15ORF62, TMEM266, TERT, LOC100511828, TAS1R1, TRPM3, CA14, ASIC1, GABRQ, TMC1, NTRK2, KCNH7, ABCA4, KCNJ16, LOC100515772, MCOLN2, FNDC5, SLC5A9, SCNN1D, CLDN15, CLDN14, TRPV5, ORAI3, SLC26A8, EPPK1, LOC100154757	80	5110	20613	1.46227	0.823414	1	1
GOTERM_MF_DIRECT	GO:0022857~transmembrane transporter activity	4	4.25532	0.0303386	SLC25A48, SLC5A9, LOC102164585, SLC43A1	78	163	18555	5.83766	0.990458	1	1
GOTERM_MF_DIRECT	GO:0015280~ligand-gated sodium channel activity	2	2.12766	0.0526413	SCNN1D, ASIC1	78	13	18555	36.5976	0.999716	1	1
GOTERM_MF_DIRECT	GO:0004089~carbonate dehydratase activity	2	2.12766	0.0604934	CA3, CA14	78	15	18555	31.7179	0.999919	1	1
GOTERM_MF_DIRECT	GO:0005261~monoatomic cation channel activity	2	2.12766	0.0721513	MCOLN2, TRPM3	78	18	18555	26.4316	0.999988	1	1
GOTERM_MF_DIRECT	GO:0005242~inward rectifier potassium channel activity	2	2.12766	0.0760055	KCNH7, KCNJ16	78	19	18555	25.0405	0.999993	1	1
KEGG_PATHWAY	ssc00910:Nitrogen metabolism	2	2.12766	0.048597	CA3, CA14	30	16	9336	38.9	0.935427	1	1
KEGG_PATHWAY	ssc04514:Cell adhesion molecules	3	3.19149	0.0821627	CLDN15, CLDN14, VTCN1	30	154	9336	6.06234	0.991044	1	1
KEGG_PATHWAY	ssc01100:Metabolic pathways	9	9.57447	0.0934124	EXTL1, CA3, AFMID, HYAL4, CYP1A1, LPIN1, FUT1, MOCS1, CA14	30	1545	9336	1.81282	0.995455	1	1

## Sheet: Down-reg. DEGs - Ileum
Functional Enrichment Analysis of Down-regulated DEGs in Ileum
Category	Term	Count	%	PValue	Genes	List Total	Pop Hits	Pop Total	Fold Enrichment	Bonferroni	Benjamini	FDR
GOTERM_BP_DIRECT	GO:0015074~DNA integration	4	2.39521	0.000197	LOC102160003, LOC110256933, LOC110256025, LOC106504658	137	16	18683	34.0931	0.123903	0.132068	0.132068
GOTERM_BP_DIRECT	GO:0035725~sodium ion transmembrane transport	4	2.39521	0.00998324	HCN3, SLC6A17, SCN4A, SLC6A3	137	61	18683	8.94244	0.998808	1	1
GOTERM_BP_DIRECT	GO:0006302~double-strand break repair	4	2.39521	0.0128765	PRKDC, SMC6, MYSM1, LOC100625662	137	67	18683	8.14163	0.999833	1	1
GOTERM_BP_DIRECT	GO:0045944~positive regulation of transcription by RNA polymerase II	12	7.18563	0.0192313	WWOX, KMT2A, PRKDC, AIRE, ZFAT, SS18L1, MEOX2, LPIN1, PPRC1, OGT, MYSM1, RUNX1	137	739	18683	2.21443	0.999998	1	1
GOTERM_BP_DIRECT	GO:0032743~positive regulation of interleukin-2 production	3	1.79641	0.0226227	PTPRC, PRKCQ, RUNX1	137	32	18683	12.7849	1	1	1
GOTERM_BP_DIRECT	GO:0006811~monoatomic ion transport	4	2.39521	0.0227157	ABCC4, GRIN2A, GRID1, SLCO2A1	137	83	18683	6.57216	1	1	1
GOTERM_BP_DIRECT	GO:0008542~visual learning	3	1.79641	0.0239691	GRIN2A, SYNGAP1, KMT2A	137	33	18683	12.3975	1	1	1
GOTERM_BP_DIRECT	GO:0007156~homophilic cell adhesion via plasma membrane adhesion molecules	5	2.99401	0.0240884	PCDH11X, FAT2, CELSR2, CDH8, LOC100516665	137	150	18683	4.54574	1	1	1
GOTERM_BP_DIRECT	GO:0055085~transmembrane transport	7	4.19162	0.0246347	ABCC4, HCN3, LOC110255287, SLCO2A1, LOC100626407, SLC37A3, SLC5A3	137	306	18683	3.11963	1	1	1
GOTERM_BP_DIRECT	GO:0006865~amino acid transport	3	1.79641	0.0253475	LOC110255287, LOC100626407, SLC6A3	137	34	18683	12.0328	1	1	1
GOTERM_BP_DIRECT	GO:0033627~cell adhesion mediated by integrin	3	1.79641	0.0281986	ADAM17, ITGA10, ITGA5	137	36	18683	11.3644	1	1	1
GOTERM_BP_DIRECT	GO:0035249~synaptic transmission, glutamatergic	3	1.79641	0.0296701	GRIN2A, GRID1, CDH8	137	37	18683	11.0572	1	1	1
GOTERM_BP_DIRECT	GO:0001756~somitogenesis	3	1.79641	0.0342628	LFNG, POGLUT1, PRKDC	137	40	18683	10.2279	1	1	1
GOTERM_BP_DIRECT	GO:0021957~corticospinal tract morphogenesis	2	1.1976	0.0428945	EPHA4, NIN	137	6	18683	45.4574	1	1	1
GOTERM_BP_DIRECT	GO:0035313~wound healing, spreading of epidermal cells	2	1.1976	0.0636518	ADAM17, ITGA5	137	9	18683	30.3049	1	1	1
GOTERM_BP_DIRECT	GO:0032922~circadian regulation of gene expression	3	1.79641	0.0667629	KMT2A, MYCBP2, OGT	137	58	18683	7.05374	1	1	1
GOTERM_BP_DIRECT	GO:0045060~negative thymic T cell selection	2	1.1976	0.0772411	PTPRC, AIRE	137	11	18683	24.795	1	1	1
GOTERM_BP_DIRECT	GO:0010820~positive regulation of T cell chemotaxis	2	1.1976	0.0839621	ADAM17, TNFSF14	137	12	18683	22.7287	1	1	1
GOTERM_BP_DIRECT	GO:0002244~hematopoietic progenitor cell differentiation	3	1.79641	0.0856582	PTPRC, PTPRQ, ZFAT	137	67	18683	6.10622	1	1	1
GOTERM_BP_DIRECT	GO:0006469~negative regulation of protein kinase activity	2	1.1976	0.0906345	PTPRC, PRKRIP1	137	13	18683	20.9803	1	1	1
GOTERM_BP_DIRECT	GO:0006508~proteolysis	8	4.79042	0.0954706	LOC110258345, ADAM17, LOC102160003, LOC110256933, ADAMTS9, MYSM1, KLK7, LOC106504658	137	534	18683	2.04303	1	1	1
GOTERM_BP_DIRECT	GO:0042326~negative regulation of phosphorylation	2	1.1976	0.0972587	ANKLE2, PRKRIP1	137	14	18683	19.4818	1	1	1
GOTERM_BP_DIRECT	GO:0007411~axon guidance	4	2.39521	0.0992905	EPHA4, PTPRC, MYCBP2, SEMA4F	137	152	18683	3.58874	1	1	1
GOTERM_CC_DIRECT	GO:0098978~glutamatergic synapse	8	4.79042	0.00300615	EPHA4, GRIN2A, SYNGAP1, GRID1, ASAP1, OGT, CDH8, GRIP2	140	281	20613	4.19176	0.455647	0.489076	0.489076
GOTERM_CC_DIRECT	GO:0030424~axon	7	4.19162	0.00484234	EPHA4, HCN3, SLC38A1, PLEKHG5, MYCBP2, SCN4A, SLC6A3	140	231	20613	4.46169	0.624887	0.489076	0.489076
GOTERM_CC_DIRECT	GO:0042734~presynaptic membrane	4	2.39521	0.0142316	EPHA4, GRIN2A, GABBR1, SLC6A3	140	75	20613	7.85257	0.944725	0.95826	0.95826
GOTERM_CC_DIRECT	GO:0120103~centriolar subdistal appendage	2	1.1976	0.0462656	NIN, CEP128	140	7	20613	42.0673	0.99993	1	1
GOTERM_CC_DIRECT	GO:0045211~postsynaptic membrane	4	2.39521	0.0496269	EPHA4, GRIN2A, GABBR1, GRID1	140	122	20613	4.8274	0.999966	1	1
GOTERM_CC_DIRECT	GO:0097539~ciliary transition fiber	2	1.1976	0.0590895	NIN, SCLT1	140	9	20613	32.719	0.999995	1	1
GOTERM_CC_DIRECT	GO:0005814~centriole	4	2.39521	0.0667432	NIN, IFT88, SCLT1, CEP128	140	138	20613	4.2677	0.999999	1	1
GOTERM_CC_DIRECT	GO:0055038~recycling endosome membrane	3	1.79641	0.0751608	ABCC4, ZFYVE27, SLC9A9	140	67	20613	6.59264	1	1	1
GOTERM_CC_DIRECT	GO:0000123~histone acetyltransferase complex	2	1.1976	0.0780051	JADE1, OGT	140	12	20613	24.5393	1	1	1
GOTERM_CC_DIRECT	GO:0030425~dendrite	5	2.99401	0.0805166	EPHA4, HCN3, NIN, ZFYVE27, PTPRC	140	241	20613	3.05468	1	1	1
GOTERM_CC_DIRECT	GO:0005730~nucleolus	9	5.38922	0.0895848	NIN, PRKDC, PRKRIP1, RIOX2, ZNF354A, ZNF554, MYSM1, MDN1, LOC100625662	140	680	20613	1.94871	1	1	1
GOTERM_MF_DIRECT	GO:0046872~metal ion binding	32	19.1617	1.88e-05	FTO, ZNF891, LOC102160003, AIRE, MYCBP2, ATP10D, JADE1, ASAP1, MYSM1, SLC6A3, RNF212, LFNG, TGM1, GRIN2A, LOC110261249, ZFYVE27, ZNF605, CARNS1, TYW1, PLA2G4B, MCCC1, CAD, FOXP1, LOC100514469, ADAM17, SCD, ZFAT, ITGA10, PRKCQ, ITGB1BP2, ZNF354A, ZNF554	139	1894	18555	2.25536	0.00513203	0.00514519	0.00514519
GOTERM_MF_DIRECT	GO:0005524~ATP binding	21	12.5749	0.00397177	ABCC4, EPHA4, PFKFB1, HELQ, PRKDC, ATP10D, CAD, MCCC1, MYO5A, SMC6, TOR1B, MYO16, RUNX1, OBSCN, PTPRC, NAV3, GRK7, CARNS1, PRKCQ, ALPK2, MDN1	139	1413	18555	1.98392	0.662588	0.492458	0.492458
GOTERM_MF_DIRECT	GO:0004523~RNA-DNA hybrid ribonuclease activity	3	1.79641	0.00541163	LOC102160003, LOC110256025, LOC106504658	139	15	18555	26.6978	0.772678	0.492458	0.492458
GOTERM_MF_DIRECT	GO:0005509~calcium ion binding	12	7.18563	0.0129847	MACF1, NIN, RCVRN, PLA2G4B, SUSD1, PCDH11X, FAT2, ITGB1BP2, ITGA5, CELSR2, CDH8, LOC100516665	139	682	18555	2.34878	0.971789	0.886207	0.886207
GOTERM_MF_DIRECT	GO:0005085~guanyl-nucleotide exchange factor activity	6	3.59281	0.0204581	OBSCN, RINL, PLEKHG5, MYCBP2, ELMO1, PLCE1	139	210	18555	3.81398	0.996458	1	1
GOTERM_MF_DIRECT	GO:0004190~aspartic-type endopeptidase activity	3	1.79641	0.0324224	LOC102160003, LOC110256933, LOC106504658	139	38	18555	10.5386	0.999876	1	1
GOTERM_MF_DIRECT	GO:0004970~glutamate-gated receptor activity	2	1.1976	0.0366416	GRIN2A, GRID1	139	5	18555	53.3957	0.999962	1	1
GOTERM_MF_DIRECT	GO:0005515~protein binding	25	14.9701	0.0394345	PTPRU, KMT2A, FRMPD3, PTPRQ, PRKDC, NCF4, ASAP1, NXF1, LOC110261249, LOC100624648, IL12RB1, OFD1, WWOX, EPHA4, ANKRD44, SUSD1, ELP1, THOC1, GRIP2, OBSCN, PTPRC, NAV3, SLCO2A1, SCN4A, OGT	139	2229	18555	1.49719	0.999983	1	1
GOTERM_MF_DIRECT	GO:0003713~transcription coactivator activity	5	2.99401	0.0494906	WWOX, SS18L1, JADE1, LPIN1, MYSM1	139	185	18555	3.60782	0.999999	1	1
GOTERM_MF_DIRECT	GO:0016887~ATP hydrolysis activity	7	4.19162	0.0507683	ABCC4, NAV3, CARNS1, ATP10D, SMC6, TOR1B, MDN1	139	357	18555	2.61744	0.999999	1	1
GOTERM_MF_DIRECT	GO:0003676~nucleic acid binding	6	3.59281	0.067218	HELQ, LOC102160003, LOC110256933, PPRC1, LOC110256025, LOC106504658	139	292	18555	2.74293	1	1	1
GOTERM_MF_DIRECT	GO:0016757~glycosyltransferase activity	3	1.79641	0.0979881	POGLUT1, B3GLCT, OGT	139	71	18555	5.64039	1	1	1
KEGG_PATHWAY	ssc05168:Herpes simplex virus 1 infection	9	5.38922	0.00242848	NXF1, ZNF891, IFNA1, TNFSF14, ZNF605, ITGA5, ZNF354A, ZNF554, LOC100737142	64	353	9336	3.71919	0.341773	0.332491	0.332491
KEGG_PATHWAY	ssc00514:Other types of O-glycan biosynthesis	4	2.39521	0.00384382	LFNG, POGLUT1, B3GLCT, OGT	64	47	9336	12.4149	0.484393	0.332491	0.332491
KEGG_PATHWAY	ssc04666:Fc gamma R-mediated phagocytosis	4	2.39521	0.0254167	PTPRC, PLA2G4B, ASAP1, ACTR3B	64	94	9336	6.20745	0.988064	1	1
KEGG_PATHWAY	ssc04659:Th17 cell differentiation	4	2.39521	0.0388243	PRKCQ, IL12RB1, LOC110261595, RUNX1	64	111	9336	5.25676	0.998898	1	1
KEGG_PATHWAY	ssc04724:Glutamatergic synapse	4	2.39521	0.042412	GRIN2A, SLC38A1, PLA2G4B, GRM8	64	115	9336	5.07391	0.999421	1	1
KEGG_PATHWAY	ssc05135:Yersinia infection	4	2.39521	0.0731104	ELMO1, ITGA5, LOC110261595, ACTR3B	64	144	9336	4.05208	0.999998	1	1
KEGG_PATHWAY	ssc04014:Ras signaling pathway	5	2.99401	0.0746525	GRIN2A, SYNGAP1, PLA2G4B, PLCE1, LOC110261595	64	236	9336	3.09057	0.999998	1	1
KEGG_PATHWAY	ssc05100:Bacterial invasion of epithelial cells	3	1.79641	0.095073	ELMO1, ITGA5, ACTR3B	64	77	9336	5.68344	1	1	1

## Sheet: Down-reg. DEPs - Liver
Functional Enrichment Analysis of Down-regulated DEPs in Liver
Category	Term	Count	%	PValue	Genes	List Total	Pop Hits	Pop Total	Fold Enrichment	Bonferroni	Benjamini	FDR
GOTERM_BP_DIRECT	GO:0048026~positive regulation of mRNA splicing, via spliceosome	4	2.58065	0.000667	DAZAP1, NCL, CIRBP, RBMX	142	23	18683	22.8818	0.366056	0.454975	0.454975
GOTERM_BP_DIRECT	GO:0006417~regulation of translation	5	3.22581	0.00139068	DAZAP1, SERBP1, RPL13A, IGF2BP3, ACO1	142	64	18683	10.2789	0.613449	0.47422	0.47422
GOTERM_BP_DIRECT	GO:0022617~extracellular matrix disassembly	3	1.93548	0.00633197	SH3PXD2B, FLOT1, LCP1	142	16	18683	24.6695	0.986944	1	1
GOTERM_BP_DIRECT	GO:0030855~epithelial cell differentiation	4	2.58065	0.0178212	VIL1, TAGLN, DNPH1, CES1	142	73	18683	7.20934	0.999995	1	1
GOTERM_BP_DIRECT	GO:0009617~response to bacterium	4	2.58065	0.0178212	CFD, VIL1, CA3, DGKB	142	73	18683	7.20934	0.999995	1	1
GOTERM_BP_DIRECT	GO:0051017~actin filament bundle assembly	3	1.93548	0.0227939	SHROOM1, LCP1, AIF1	142	31	18683	12.7326	1	1	1
GOTERM_BP_DIRECT	GO:0043123~positive regulation of canonical NF-kappaB signal transduction	5	3.22581	0.0259022	S100A13, FLOT1, TERF2IP, TLR4, RBX1	142	148	18683	4.44495	1	1	1
GOTERM_BP_DIRECT	GO:0046167~glycerol-3-phosphate biosynthetic process	2	1.29032	0.0298502	GK, GK2	142	4	18683	65.7852	1	1	1
GOTERM_BP_DIRECT	GO:0090630~activation of GTPase activity	3	1.93548	0.0317048	TBC1D5, TBC1D13, ARHGAP45	142	37	18683	10.6679	1	1	1
GOTERM_BP_DIRECT	GO:0002755~MyD88-dependent toll-like receptor signaling pathway	2	1.29032	0.0371735	HMGB1, TLR4	142	5	18683	52.6282	1	1	1
GOTERM_BP_DIRECT	GO:0006157~deoxyadenosine catabolic process	2	1.29032	0.0371735	XDH, ADA	142	5	18683	52.6282	1	1	1
GOTERM_BP_DIRECT	GO:0006154~adenosine catabolic process	2	1.29032	0.0444418	XDH, ADA	142	6	18683	43.8568	1	1	1
GOTERM_BP_DIRECT	GO:0046059~dAMP catabolic process	2	1.29032	0.0444418	XDH, ADA	142	6	18683	43.8568	1	1	1
GOTERM_BP_DIRECT	GO:0006196~AMP catabolic process	2	1.29032	0.0444418	XDH, ADA	142	6	18683	43.8568	1	1	1
GOTERM_BP_DIRECT	GO:0019563~glycerol catabolic process	2	1.29032	0.0444418	GK, GK2	142	6	18683	43.8568	1	1	1
GOTERM_BP_DIRECT	GO:0006909~phagocytosis	3	1.93548	0.0453321	ANXA1, PLD4, TLR4	142	45	18683	8.77136	1	1	1
GOTERM_BP_DIRECT	GO:0097350~neutrophil clearance	2	1.29032	0.0516557	ANXA1, HMGB1	142	7	18683	37.5915	1	1	1
GOTERM_BP_DIRECT	GO:1901224~positive regulation of non-canonical NF-kappaB signal transduction	3	1.93548	0.0607051	TERF2IP, HMGB1, TLR4	142	53	18683	7.44738	1	1	1
GOTERM_BP_DIRECT	GO:0043605~amide catabolic process	2	1.29032	0.0659217	XDH, ADA	142	9	18683	29.2379	1	1	1
GOTERM_BP_DIRECT	GO:0046632~alpha-beta T cell differentiation	2	1.29032	0.0659217	ANXA1, ADA	142	9	18683	29.2379	1	1	1
GOTERM_BP_DIRECT	GO:0000255~allantoin metabolic process	2	1.29032	0.0659217	XDH, ADA	142	9	18683	29.2379	1	1	1
GOTERM_BP_DIRECT	GO:0017148~negative regulation of translation	3	1.93548	0.0668684	NCL, ENC1, RPL13A	142	56	18683	7.04842	1	1	1
GOTERM_BP_DIRECT	GO:0009117~nucleotide metabolic process	2	1.29032	0.0729745	DNPH1, ADA	142	10	18683	26.3141	1	1	1
GOTERM_BP_DIRECT	GO:0071346~cellular response to type II interferon	3	1.93548	0.0933838	LOC100523668, AIF1, TLR4	142	68	18683	5.80458	1	1	1
GOTERM_BP_DIRECT	GO:0006388~tRNA splicing, via endonucleolytic cleavage and ligation	2	1.29032	0.0938174	TSEN34, ZBTB8OS	142	13	18683	20.2416	1	1	1
GOTERM_BP_DIRECT	GO:0045087~innate immune response	6	3.87097	0.09431	LOC110256043, APCS, ANXA1, HMGB1, LOC100523668, TLR4	142	319	18683	2.47468	1	1	1
GOTERM_BP_DIRECT	GO:0000398~mRNA splicing, via spliceosome	4	2.58065	0.0968557	LSM8, HNRNPA3, LSM4, LSM2	142	145	18683	3.62953	1	1	1
GOTERM_BP_DIRECT	GO:0050804~modulation of chemical synaptic transmission	3	1.93548	0.0980596	GRIA2, DGKB, GRIA4	142	70	18683	5.63873	1	1	1
GOTERM_CC_DIRECT	GO:0005681~spliceosomal complex	8	5.16129	2.49e-06	LSM8, DAZAP1, HNRNPK, DHX32, NCL, CIRBP, RBMX, LSM4	146	86	20613	13.1335	0.000493	0.000475	0.000458
GOTERM_CC_DIRECT	GO:0005829~cytosol	45	29.0323	4.8e-06	DAZAP1, STAU1, JPT2, LOC100515185, HEXA, ARHGAP18, UAP1, AIF1, CA3, TMSB4X, ARHGDIB, TBC1D13, SPIN1, IGF2BP3, PGK2, CKB, XDH, PLK4, FANCI, PPP1R12A, ANXA1, ARG1, PABPC4, NGB, CMBL, HSPA2, LSM4, RBX1, PPP1CA, CTCFL, ARHGAP45, PKM, DMTF1, FABP5, TBC1D5, SERBP1, GSTA1, CCDC6, CD2BP2, ACO1, LCP1, ATXN10, ANP32B, CDO1, ADA	146	3195	20613	1.98852	0.000949	0.000475	0.000458
GOTERM_CC_DIRECT	GO:0001891~phagocytic cup	4	2.58065	0.000216	ANXA1, LCP1, AIF1, TLR4	146	17	20613	33.22	0.0418071	0.0142339	0.0137306
GOTERM_CC_DIRECT	GO:0005737~cytoplasm	48	30.9677	0.000576	MTPN, DAZAP1, TAGLN, JPT2, ARHGAP18, NUCKS1, AIF1, KALRN, DNPH1, CA3, CSRP1, TMSB4X, SH3PXD2B, ENC1, BLOC1S3, ARHGDIB, IGF2BP3, MYH11, BUD23, NRBF2, HMGN2, PDLIM7, PLK4, PPP1R12A, ANXA1, EIF1AY, S100A1, ARG1, PABPC4, CIRBP, SHROOM1, HSPA2, PPP1CA, VIL1, ALDH1A3, HAL, HNRNPK, MYH3, MT1A, PKM, FABP5, SERBP1, MAP3K10, TERF2IP, LCP1, CIAPIN1, ANP32B, MAP3K13	146	4252	20613	1.59381	0.107836	0.0285181	0.0275099
GOTERM_CC_DIRECT	GO:0120115~Lsm2-8 complex	3	1.93548	0.000724	LSM8, LSM4, LSM2	146	6	20613	70.5925	0.133532	0.0286555	0.0276425
GOTERM_CC_DIRECT	GO:0001726~ruffle	5	3.22581	0.00127692	VIL1, ARHGAP18, LCP1, TLR4, PDLIM7	146	67	20613	10.5362	0.223526	0.0421384	0.0406487
GOTERM_CC_DIRECT	GO:0005688~U6 snRNP	3	1.93548	0.00171278	LSM8, LSM4, LSM2	146	9	20613	47.0616	0.287817	0.0484471	0.0467343
GOTERM_CC_DIRECT	GO:0005884~actin filament	5	3.22581	0.00234568	CNN1, ANXA1, TPM2, LCP1, AIF1	146	79	20613	8.93576	0.371858	0.0580555	0.056003
GOTERM_CC_DIRECT	GO:0000785~chromatin	9	5.80645	0.00351411	HNRNPK, SET, LOC100523672, TBX22, HMGA1, NUCKS1, HMGB1, HMGN2, HNRNPAB	146	352	20613	3.60984	0.501932	0.0773103	0.0745771
GOTERM_CC_DIRECT	GO:0005634~nucleus	46	29.6774	0.0102294	MUS81, LOC100738575, MTPN, SET, JPT2, MAZ, PLD4, HMGB1, AIF1, PRSS23, DNPH1, CSRP1, TBX22, TMSB4X, SUMO2, SPIN1, IGF2BP3, BUD23, HMGN2, LOC100521069, PLK4, CERS4, HNRNPA3, ANXA1, LOC100523672, ARG1, PABPC4, HMGA1, HSPA2, NMRAL1, RBX1, PPP1CA, CTCFL, HNRNPK, MT1A, PKM, DMTF1, FABP5, UBLCP1, EWSR1, SERBP1, TERF2IP, CIAPIN1, ANP32B, DCP1A, RBMX	146	4626	20613	1.40391	0.869431	0.202542	0.195382
GOTERM_CC_DIRECT	GO:0000932~P-body	4	2.58065	0.0170751	IGF2BP3, DCP1A, LSM4, LSM2	146	77	20613	7.33428	0.966961	0.269105	0.259592
GOTERM_CC_DIRECT	GO:0016460~myosin II complex	3	1.93548	0.0176207	MYH3, TNNC2, MYH11	146	29	20613	14.6053	0.9704	0.269105	0.259592
GOTERM_CC_DIRECT	GO:0010494~cytoplasmic stress granule	4	2.58065	0.0176685	HNRNPK, PABPC4, CIRBP, IGF2BP3	146	78	20613	7.24025	0.970685	0.269105	0.259592
GOTERM_CC_DIRECT	GO:0071013~catalytic step 2 spliceosome	4	2.58065	0.0208071	HNRNPA3, HNRNPK, RBMX, LSM2	146	83	20613	6.80409	0.984443	0.294272	0.283868
GOTERM_CC_DIRECT	GO:0046540~U4/U6 x U5 tri-snRNP complex	3	1.93548	0.0307279	LSM8, LSM4, LSM2	146	39	20613	10.8604	0.997929	0.405608	0.391268
GOTERM_CC_DIRECT	GO:0048471~perinuclear region of cytoplasm	8	5.16129	0.0362584	RAB1B, S100A13, ATXN10, BUD23, LCP1, AIF1, TLR4, NMRAL1	146	440	20613	2.567	0.999333	0.448697	0.432834
GOTERM_CC_DIRECT	GO:0071005~U2-type precatalytic spliceosome	3	1.93548	0.0399517	LSM8, LSM4, LSM2	146	45	20613	9.41233	0.999688	0.465319	0.448869
GOTERM_CC_DIRECT	GO:0070062~extracellular exosome	4	2.58065	0.0426768	ANXA1, GSTA1, PGK2, RBMX	146	110	20613	5.134	0.999822	0.469445	0.452848
GOTERM_CC_DIRECT	GO:0072357~PTW/PP1 phosphatase complex	2	1.29032	0.0482206	PPP1R12A, PPP1CA	146	7	20613	40.3386	0.999944	0.502509	0.484744
GOTERM_CC_DIRECT	GO:0032432~actin filament bundle	2	1.29032	0.0549181	VIL1, LCP1	146	8	20613	35.2962	0.999986	0.527269	0.508629
GOTERM_CC_DIRECT	GO:0005654~nucleoplasm	24	15.4839	0.0559225	TSEN34, FANCI, DAZAP1, ANXA1, MAZ, CIRBP, NUCKS1, UAP1, CLINT1, HNRNPAB, NMRAL1, PPP1CA, RBX1, LSM2, HNRNPK, DMTF1, UBLCP1, EWSR1, NCL, SPIN1, BUD23, CIAPIN1, ANP32B, PDLIM7	146	2317	20613	1.46242	0.999989	0.527269	0.508629
GOTERM_CC_DIRECT	GO:0097386~glial cell projection	2	1.29032	0.0615687	LCP1, AIF1	146	9	20613	31.3744	0.999997	0.554119	0.534529
GOTERM_CC_DIRECT	GO:0005912~adherens junction	4	2.58065	0.0712701	FLOT1, SHROOM1, PDLIM7, PPP1CA	146	136	20613	4.1525	1	0.613543	0.591852
GOTERM_CC_DIRECT	GO:0001725~stress fiber	3	1.93548	0.0746883	PPP1R12A, LCP1, PDLIM7	146	64	20613	6.61804	1	0.616178	0.594394
GOTERM_MF_DIRECT	GO:0003723~RNA binding	18	11.6129	5.48e-05	DAZAP1, HNRNPA3, EIF1AY, STAU1, PABPC4, HMGA1, CIRBP, LSM4, HNRNPAB, LSM2, LSM8, DHX32, HNRNPK, EWSR1, NCL, SERBP1, IGF2BP3, RBMX	144	738	18555	3.14278	0.015618	0.0157408	0.0157408
GOTERM_MF_DIRECT	GO:0051015~actin filament binding	8	5.16129	0.00126246	VIL1, CNN1, MYH3, TPM2, MYH11, SHROOM1, LCP1, AIF1	144	211	18555	4.88547	0.304104	0.181163	0.181163
GOTERM_MF_DIRECT	GO:0003729~mRNA binding	7	4.51613	0.00853928	DAZAP1, HNRNPK, PKM, PPP1R8, RPL13A, DCP1A, RBMX	144	228	18555	3.95605	0.914676	0.816925	0.816925
GOTERM_MF_DIRECT	GO:0008266~poly(U) RNA binding	3	1.93548	0.0145684	DAZAP1, PABPC4, CIRBP	144	24	18555	16.1068	0.985181	0.971819	0.971819
GOTERM_MF_DIRECT	GO:0003730~mRNA 3'-UTR binding	4	2.58065	0.0202174	HNRNPA3, PABPC4, SERBP1, IGF2BP3	144	75	18555	6.87222	0.997154	0.971819	0.971819
GOTERM_MF_DIRECT	GO:0004370~glycerol kinase activity	2	1.29032	0.0304752	GK, GK2	144	4	18555	64.4271	0.999861	0.971819	0.971819
GOTERM_MF_DIRECT	GO:0004971~AMPA glutamate receptor activity	2	1.29032	0.0304752	GRIA2, GRIA4	144	4	18555	64.4271	0.999861	0.971819	0.971819
GOTERM_MF_DIRECT	GO:0098641~cadherin binding involved in cell-cell adhesion	2	1.29032	0.0304752	ANXA1, PPP1CA	144	4	18555	64.4271	0.999861	0.971819	0.971819
GOTERM_MF_DIRECT	GO:0016151~nickel cation binding	2	1.29032	0.0304752	CA3, CDO1	144	4	18555	64.4271	0.999861	0.971819	0.971819
GOTERM_MF_DIRECT	GO:0042731~PH domain binding	2	1.29032	0.0600279	NCL, LSM4	144	8	18555	32.2135	1	1	1
GOTERM_MF_DIRECT	GO:0016773~phosphotransferase activity, alcohol group as acceptor	2	1.29032	0.0672752	GK, GK2	144	9	18555	28.6343	1	1	1
GOTERM_MF_DIRECT	GO:0022824~transmitter-gated monoatomic ion channel activity	2	1.29032	0.0886859	GRIA2, GRIA4	144	12	18555	21.4757	1	1	1
GOTERM_MF_DIRECT	GO:0004706~JUN kinase kinase kinase activity	2	1.29032	0.0886859	MAP3K10, MAP3K13	144	12	18555	21.4757	1	1	1
GOTERM_MF_DIRECT	GO:0030371~translation repressor activity	2	1.29032	0.0886859	SERBP1, CIRBP	144	12	18555	21.4757	1	1	1
GOTERM_MF_DIRECT	GO:0048306~calcium-dependent protein binding	3	1.93548	0.08963	ANXA1, S100A1, S100A13	144	65	18555	5.94712	1	1	1
KEGG_PATHWAY	ssc01100:Metabolic pathways	25	16.129	0.000871	DGKB, LOC100515185, HEXA, PLD4, UAP1, LOC100515741, GK2, ATP5MC1, MCEE, CA3, PGK2, CKB, XDH, CERS4, GK, ARG1, CMBL, ALDH1A3, HAL, PKM, GSTA1, ACO1, HAGH, CDO1, ADA	77	1545	9336	1.96192	0.139148	0.150639	0.150639
KEGG_PATHWAY	ssc03040:Spliceosome	6	3.87097	0.00332011	LSM8, HNRNPA3, HNRNPK, RBMX, LSM4, LSM2	77	124	9336	5.86678	0.435609	0.211629	0.211629
KEGG_PATHWAY	ssc03018:RNA degradation	5	3.22581	0.00366987	LSM8, PABPC4, DCP1A, LSM4, LSM2	77	78	9336	7.77223	0.468673	0.211629	0.211629
KEGG_PATHWAY	ssc00983:Drug metabolism - other enzymes	4	2.58065	0.0164392	GSTA1, LOC100515741, XDH, CES1	77	66	9336	7.34829	0.942216	0.710997	0.710997
KEGG_PATHWAY	ssc01230:Biosynthesis of amino acids	4	2.58065	0.0206983	PKM, ARG1, ACO1, PGK2	77	72	9336	6.73593	0.972607	0.71616	0.71616
KEGG_PATHWAY	ssc04820:Cytoskeleton in muscle cells	6	3.87097	0.0403587	MYH3, CSRP1, TPM2, TNNC2, MYH11, PDLIM7	77	232	9336	3.13569	0.999163	1	1
KEGG_PATHWAY	ssc01200:Carbon metabolism	4	2.58065	0.0629561	MCEE, PKM, ACO1, PGK2	77	112	9336	4.33024	0.999986	1	1
KEGG_PATHWAY	ssc00561:Glycerolipid metabolism	3	1.93548	0.0880317	GK, DGKB, GK2	77	61	9336	5.96296	1	1	1

## Sheet: Down-reg. DEPs - Ileum
Functional Enrichment Analysis of Down-regulated DEPs in Ileum
Category	Term	Count	%	PValue	Genes	List Total	Pop Hits	Pop Total	Fold Enrichment	Bonferroni	Benjamini	FDR
GOTERM_BP_DIRECT	GO:0061844~antimicrobial humoral immune response mediated by antimicrobial peptide	4	4.3956	0.00409815	LOC100520832, REG3G, S100A9, LTF	77	79	18683	12.2854	0.837847	1	1
GOTERM_BP_DIRECT	GO:0044278~disruption of cell wall in another organism	2	2.1978	0.0161738	LOC100520832, REG3G	77	4	18683	121.318	0.999271	1	1
GOTERM_BP_DIRECT	GO:0043123~positive regulation of canonical NF-kappaB signal transduction	4	4.3956	0.0224867	SHARPIN, DAPK1, TAB2, LTF	77	148	18683	6.55774	0.999958	1	1
GOTERM_BP_DIRECT	GO:0010508~positive regulation of autophagy	3	3.2967	0.0271816	DAPK1, TFEB, PIK3C2A	77	63	18683	11.5541	0.999995	1	1
GOTERM_BP_DIRECT	GO:0034380~high-density lipoprotein particle assembly	2	2.1978	0.0320893	ABCA1, ABCA7	77	8	18683	60.6591	0.999999	1	1
GOTERM_BP_DIRECT	GO:0033700~phospholipid efflux	2	2.1978	0.0399515	ABCA1, ABCA7	77	10	18683	48.5273	1	1	1
GOTERM_BP_DIRECT	GO:0045842~positive regulation of mitotic metaphase/anaphase transition	2	2.1978	0.043859	CDC20, NSMCE2	77	11	18683	44.1157	1	1	1
GOTERM_BP_DIRECT	GO:0090385~phagosome-lysosome fusion	2	2.1978	0.0516268	RAB32, RAB20	77	13	18683	37.3287	1	1	1
GOTERM_BP_DIRECT	GO:0043434~response to peptide hormone	2	2.1978	0.0554874	LOC100520832, REG3G	77	14	18683	34.6623	1	1	1
GOTERM_BP_DIRECT	GO:0060349~bone morphogenesis	2	2.1978	0.0858185	FGFR2, LTF	77	22	18683	22.0579	1	1	1
GOTERM_CC_DIRECT	GO:0005615~extracellular space	13	14.2857	0.00760151	PNLIPRP2, KRT4, REG3G, FAM107B, DMBT1, CTSK, SLA-2, APOF, LOC100520832, TIMP3, TFF2, PTGDS, LTF	79	1439	20613	2.3572	0.637548	1	1
GOTERM_CC_DIRECT	GO:0045335~phagocytic vesicle	3	3.2967	0.028922	RAB32, ABCA1, RAB20	79	70	20613	11.1825	0.979826	1	1
GOTERM_CC_DIRECT	GO:0042589~zymogen granule membrane	2	2.1978	0.0335516	PNLIPRP2, DMBT1	79	9	20613	57.9831	0.989315	1	1
GOTERM_CC_DIRECT	GO:0016324~apical plasma membrane	4	4.3956	0.0966556	ABCA1, CTSK, SLC29A1, SLC7A1	79	289	20613	3.61141	0.999999	1	1
GOTERM_CC_DIRECT	GO:0043231~intracellular membrane-bounded organelle	4	4.3956	0.0989319	ABCA1, ABCA2, ABCA7, GZMH	79	292	20613	3.5743	0.999999	1	1
GOTERM_MF_DIRECT	GO:0034188~apolipoprotein A-I receptor activity	2	2.1978	0.00806795	ABCA1, ABCA7	76	2	18555	244.145	0.774745	0.742252	0.742252
GOTERM_MF_DIRECT	GO:0090556~phosphatidylserine floppase activity	2	2.1978	0.00806795	ABCA1, ABCA7	76	2	18555	244.145	0.774745	0.742252	0.742252
GOTERM_MF_DIRECT	GO:0090554~phosphatidylcholine floppase activity	2	2.1978	0.0279579	ABCA1, ABCA7	76	7	18555	69.7556	0.994579	1	1
GOTERM_MF_DIRECT	GO:0140359~ABC-type transporter activity	3	3.2967	0.03093	ABCA1, ABCA2, ABCA7	76	68	18555	10.7711	0.996914	1	1
GOTERM_MF_DIRECT	GO:0043130~ubiquitin binding	3	3.2967	0.0576246	SHARPIN, NBR1, TAB2	76	96	18555	7.62952	0.999982	1	1
GOTERM_MF_DIRECT	GO:0042834~peptidoglycan binding	2	2.1978	0.0589664	LOC100520832, REG3G	76	15	18555	32.5526	0.999986	1	1
GOTERM_MF_DIRECT	GO:0070492~oligosaccharide binding	2	2.1978	0.0703412	LOC100520832, REG3G	76	18	18555	27.1272	0.999999	1	1
GOTERM_MF_DIRECT	GO:0005319~lipid transporter activity	2	2.1978	0.0815803	ABCA1, ABCA2	76	21	18555	23.2519	1	1	1
GOTERM_MF_DIRECT	GO:0070530~K63-linked polyubiquitin modification-dependent protein binding	2	2.1978	0.0852968	UIMC1, TAB2	76	22	18555	22.195	1	1	1
GOTERM_MF_DIRECT	GO:0004842~ubiquitin-protein transferase activity	3	3.2967	0.0909788	MAEA, SHARPIN, NSMCE2	76	125	18555	5.85947	1	1	1
GOTERM_MF_DIRECT	GO:0005516~calmodulin binding	3	3.2967	0.0946953	RYR2, EEF2K, DAPK1	76	128	18555	5.72214	1	1	1
GOTERM_MF_DIRECT	GO:0038023~signaling receptor activity	3	3.2967	0.0984553	LOC100625180, LOC100520832, REG3G	76	131	18555	5.5911	1	1	1
KEGG_PATHWAY	ssc02010:ABC transporters	3	3.2967	0.0229078	ABCA1, ABCA2, ABCA7	44	51	9336	12.4813	0.948507	1	1

## Sheet: Core Genes - Liver
Functional Enrichment Analysis of Core Genes in Liver
Category	Term	Count	%	PValue	Genes	List Total	Pop Hits	Pop Total	Fold Enrichment	Bonferroni	Benjamini	FDR
GOTERM_BP_DIRECT	GO:0006695~cholesterol biosynthetic process	6	75	1.87788e-13	HMGCS1, MSMO1, DHCR7, HSD17B7, FDFT1, TM7SF2	8	31	18683	452.008	2.81608e-12	2.62903e-12	2.62903e-12
GOTERM_BP_DIRECT	GO:0016126~sterol biosynthetic process	4	50	5.30732e-09	SQLE, SC5D, MSMO1, TM7SF2	8	11	18683	849.227	7.96098e-08	3.71512e-08	3.71512e-08
GOTERM_CC_DIRECT	GO:0005789~endoplasmic reticulum membrane	6	75	7.99383e-07	SQLE, MSMO1, DHCR7, HSD17B7, FDFT1, TM7SF2	8	686	20613	22.5361	6.39504e-06	6.39506e-06	6.39506e-06
GOTERM_CC_DIRECT	GO:0005783~endoplasmic reticulum	3	37.5	0.0238497	SQLE, SC5D, FDFT1	8	738	20613	10.4741	0.175608	0.0953988	0.0953988
GOTERM_MF_DIRECT	GO:0016628~oxidoreductase activity, acting on the CH-CH group of donors, NAD or NADP as acceptor	2	25	0.00188506	DHCR7, TM7SF2	8	5	18555	927.75	0.0297383	0.030161	0.030161
GOTERM_MF_DIRECT	GO:0005506~iron ion binding	2	25	0.0613357	SC5D, MSMO1	8	167	18555	27.7769	0.636784	0.490686	0.490686
KEGG_PATHWAY	ssc00100:Steroid biosynthesis	7	87.5	2.9505e-16	SQLE, SC5D, MSMO1, DHCR7, HSD17B7, FDFT1, TM7SF2	8	20	9336	408.45	2.33147e-15	2.3604e-15	2.3604e-15
KEGG_PATHWAY	ssc01100:Metabolic pathways	8	100	3.36077e-06	SQLE, HMGCS1, SC5D, MSMO1, DHCR7, HSD17B7, FDFT1, TM7SF2	8	1545	9336	6.04272	2.35252e-05	1.34431e-05	1.34431e-05

## Sheet: Core Genes - Iluem
Functional Enrichment Analysis of Core Genes in Ileum
Category	Term	Count	%	PValue	Genes	List Total	Pop Hits	Pop Total	Fold Enrichment	Bonferroni	Benjamini	FDR
GOTERM_BP_DIRECT	GO:0042157~lipoprotein metabolic process	3	37.5	1.26055e-05	APOA1, APOC3, APOA4	8	15	18683	467.075	0.00128495	0.00111374	0.00100347
GOTERM_BP_DIRECT	GO:0070328~triglyceride homeostasis	3	37.5	2.76975e-05	APOA1, APOC3, APOA4	8	22	18683	318.46	0.0028212	0.00111374	0.00100347
GOTERM_BP_DIRECT	GO:0015908~fatty acid transport	3	37.5	3.30813e-05	FABP1, FABP2, FABP6	8	24	18683	291.922	0.00336867	0.00111374	0.00100347
GOTERM_BP_DIRECT	GO:0042632~cholesterol homeostasis	3	37.5	0.000295362	APOA1, APOC3, APOA4	8	71	18683	98.6778	0.029682	0.0074579	0.00671949
GOTERM_BP_DIRECT	GO:0006869~lipid transport	3	37.5	0.000384413	APOA1, APOC3, APOA4	8	81	18683	86.4954	0.0384586	0.00776513	0.00699631
GOTERM_BP_DIRECT	GO:0055090~acylglycerol homeostasis	2	25	0.00112366	APOA1, APOA4	8	3	18683	1556.92	0.108346	0.0189149	0.0170421
GOTERM_BP_DIRECT	GO:0030300~regulation of intestinal cholesterol absorption	2	25	0.00149797	APOA1, APOA4	8	4	18683	1167.69	0.141791	0.0216135	0.0194736
GOTERM_BP_DIRECT	GO:0034380~high-density lipoprotein particle assembly	2	25	0.00299401	APOA1, APOA4	8	8	18683	583.844	0.263501	0.0377994	0.0340569
GOTERM_BP_DIRECT	GO:0033700~phospholipid efflux	2	25	0.00374131	APOA1, APOA4	8	10	18683	467.075	0.31773	0.0419858	0.0378288
GOTERM_BP_DIRECT	GO:0043691~reverse cholesterol transport	2	25	0.00448813	APOA1, APOA4	8	12	18683	389.229	0.367971	0.0446361	0.0402167
GOTERM_BP_DIRECT	GO:0034375~high-density lipoprotein particle remodeling	2	25	0.00486136	APOA1, APOA4	8	13	18683	359.288	0.391688	0.0446361	0.0402167
GOTERM_BP_DIRECT	GO:0033344~cholesterol efflux	2	25	0.00970245	APOA1, APOA4	8	26	18683	179.644	0.630085	0.0816623	0.0735769
GOTERM_BP_DIRECT	GO:0006695~cholesterol biosynthetic process	2	25	0.011559	APOA1, APOA4	8	31	18683	150.669	0.694525	0.0898048	0.0809132
GOTERM_BP_DIRECT	GO:0008203~cholesterol metabolic process	2	25	0.0241048	APOA1, APOA4	8	65	18683	71.8577	0.916991	0.173899	0.156681
GOTERM_BP_DIRECT	GO:0016042~lipid catabolic process	2	25	0.031056	APOC3, APOA4	8	84	18683	55.6042	0.959963	0.209111	0.188407
GOTERM_CC_DIRECT	GO:0042627~chylomicron	3	37.5	6.51372e-06	APOA1, APOC3, APOA4	8	12	20613	644.156	0.000117241	8.08033e-05	5.38688e-05
GOTERM_CC_DIRECT	GO:0034361~very-low-density lipoprotein particle	3	37.5	8.97814e-06	APOA1, APOC3, APOA4	8	14	20613	552.134	0.000161594	8.08033e-05	5.38688e-05
GOTERM_CC_DIRECT	GO:0072562~blood microparticle	3	37.5	6.19355e-05	HP, APOA4, HRG	8	36	20613	214.719	0.00111425	0.000371613	0.000247742
GOTERM_CC_DIRECT	GO:0005576~extracellular region	5	62.5	0.000331664	HP, APOA1, APOC3, APOA4, HRG	8	1186	20613	10.8627	0.00595314	0.00149249	0.000994991
GOTERM_CC_DIRECT	GO:1903561~extracellular vesicle	2	25	0.00237507	APOA1, APOA4	8	7	20613	736.179	0.041899	0.00697877	0.00465251
GOTERM_CC_DIRECT	GO:0034366~spherical high-density lipoprotein particle	2	25	0.00237507	APOA1, APOC3	8	7	20613	736.179	0.041899	0.00697877	0.00465251
GOTERM_CC_DIRECT	GO:0034362~low-density lipoprotein particle	2	25	0.00271397	APOA1, APOA4	8	8	20613	644.156	0.0477406	0.00697877	0.00465251
GOTERM_CC_DIRECT	GO:0034364~high-density lipoprotein particle	2	25	0.00575963	APOA1, APOA4	8	17	20613	303.132	0.0987504	0.0129592	0.00863944
GOTERM_MF_DIRECT	GO:0008289~lipid binding	5	62.5	9.50074e-08	FABP2, FABP6, APOA1, APOC3, APOA4	8	136	18555	85.2711	2.94523e-06	2.94523e-06	2.75521e-06
GOTERM_MF_DIRECT	GO:0016209~antioxidant activity	3	37.5	8.03738e-06	FABP1, HP, APOA4	8	12	18555	579.844	0.000249129	0.000124579	0.000116542
GOTERM_MF_DIRECT	GO:0005504~fatty acid binding	3	37.5	3.64483e-05	FABP1, FABP2, FABP6	8	25	18555	278.325	0.00112928	0.000376632	0.000352333
GOTERM_MF_DIRECT	GO:0005543~phospholipid binding	3	37.5	0.000470326	APOA1, APOC3, APOA4	8	89	18555	78.1812	0.0144777	0.00364503	0.00340987
GOTERM_MF_DIRECT	GO:0070653~high-density lipoprotein particle receptor binding	2	25	0.0011314	APOA1, APOC3	8	3	18555	1546.25	0.0344848	0.00701471	0.00656215
GOTERM_MF_DIRECT	GO:0060228~phosphatidylcholine-sterol O-acyltransferase activator activity	2	25	0.00188506	APOA1, APOA4	8	5	18555	927.75	0.0568143	0.0097395	0.00911114
GOTERM_MF_DIRECT	GO:0120020~cholesterol transfer activity	2	25	0.00752199	APOA1, APOA4	8	20	18555	231.938	0.208688	0.0333117	0.0311625
GOTERM_MF_DIRECT	GO:0015485~cholesterol binding	2	25	0.0168562	APOA1, APOA4	8	45	18555	103.083	0.409625	0.0653179	0.0611039
KEGG_PATHWAY	ssc03320:PPAR signaling pathway	5	62.5	2.24028e-08	FABP1, FABP2, FABP6, APOA1, APOC3	6	78	9336	99.7436	1.34417e-07	1.5682e-07	1.5682e-07
KEGG_PATHWAY	ssc04975:Fat digestion and absorption	4	50	9.70423e-07	FABP1, FABP2, APOA1, APOA4	6	44	9336	141.455	5.82252e-06	3.39648e-06	3.39648e-06
KEGG_PATHWAY	ssc04979:Cholesterol metabolism	3	37.5	0.000278239	APOA1, APOC3, APOA4	6	50	9336	93.36	0.00166827	0.000649224	0.000649224
KEGG_PATHWAY	ssc04977:Vitamin digestion and absorption	2	25	0.0143798	APOA1, APOA4	6	27	9336	115.259	0.0832361	0.0251647	0.0251647
